# Supplementary material for: Flexible modulation of hybrid feedback loops in competitive biological oscillators
Source: NPJ Syst Biol Appl. 2025 Nov 3;11:122. doi: 10.1038/s41540-025-00594-y (PMC12583529; doi:10.1038/s41540-025-00594-y)
Supplement: Supplementary file 2 — Supplementary Data 1 [file 41540_2025_594_MOESM2_ESM.xlsx]

## Sheet: Figure 1
Figure 1b		k2
			0	0.01	0.02	0.03	0.04	0.05	0.06	0.07	0.08	0.09	0.1	0.11	0.12	0.13	0.14	0.15	0.16	0.17	0.18	0.19	0.2	0.21	0.22	0.23	0.24	0.25	0.26	0.27	0.28	0.29	0.3	0.31	0.32	0.33	0.34	0.35	0.36	0.37	0.38	0.39	0.4	0.41	0.42	0.43	0.44	0.45	0.46
	k1	0	5.53702e-13	0.00633	0.00628	0.00628	0.00635	0.0068	0.00788	0.00943	0.01166	0.01541	0.02166	0.03064	0.04166	0.05416	0.06834	0.08464	0.10248	0.11959	0.13244	0.13762	0.13302	0.11833	0.0947	0.06431	0.02979	-0.00613	-0.04096	-0.0726	-0.09952	-0.12071	-0.13572	-0.14451	-0.14741	-0.14498	-0.13795	-0.12718	-0.11353	-0.09785	-0.08093	-0.06347	-0.04605	-0.02913	-0.01304	0.00197	0.01577	0.02831	0.03957
		0.01	2.09945e-12	0.00633	0.00628	0.00628	0.00635	0.0068	0.00788	0.00943	0.01166	0.01541	0.02166	0.03064	0.04166	0.05416	0.06834	0.08464	0.10248	0.11959	0.13244	0.13762	0.13302	0.11833	0.0947	0.06431	0.02979	-0.00613	-0.04096	-0.0726	-0.09952	-0.12071	-0.13572	-0.14451	-0.14741	-0.14497	-0.13795	-0.12718	-0.11353	-0.09785	-0.08093	-0.06347	-0.04605	-0.02913	-0.01304	0.00197	0.01577	0.02831	0.03957
		0.02	5.12761e-13	0.00633	0.00628	0.00628	0.00635	0.0068	0.00788	0.00943	0.01166	0.01541	0.02167	0.03064	0.04167	0.05417	0.06835	0.08464	0.10249	0.11959	0.13245	0.13763	0.13303	0.11833	0.09471	0.06432	0.0298	-0.00612	-0.04095	-0.0726	-0.09951	-0.1207	-0.13571	-0.14451	-0.1474	-0.14497	-0.13794	-0.12717	-0.11352	-0.09784	-0.08093	-0.06347	-0.04605	-0.02912	-0.01304	0.00198	0.01578	0.02831	0.03957
		0.03	2.77554e-12	0.00633	0.00628	0.00628	0.00635	0.00679	0.00788	0.00944	0.01167	0.01543	0.02169	0.03067	0.04169	0.05419	0.06838	0.08467	0.10251	0.11962	0.13248	0.13766	0.13307	0.11837	0.09474	0.06435	0.02983	-0.00609	-0.04092	-0.07257	-0.09948	-0.12067	-0.13568	-0.14447	-0.14737	-0.14494	-0.13791	-0.12714	-0.11349	-0.09781	-0.0809	-0.06344	-0.04602	-0.02909	-0.01301	0.002	0.0158	0.02834	0.0396
		0.04	3.65516e-12	0.00633	0.00627	0.00628	0.00634	0.00678	0.00788	0.00946	0.01171	0.01547	0.02173	0.03072	0.04175	0.05426	0.06844	0.08474	0.10259	0.1197	0.13256	0.13775	0.13315	0.11846	0.09483	0.06444	0.02992	-0.00601	-0.04084	-0.07248	-0.0994	-0.12059	-0.1356	-0.14439	-0.14728	-0.14485	-0.13783	-0.12705	-0.11341	-0.09773	-0.08082	-0.06336	-0.04594	-0.02902	-0.01294	0.00207	0.01587	0.0284	0.03966
		0.05	-1.7686e-12	0.00633	0.00627	0.00627	0.00632	0.00675	0.00788	0.00951	0.01178	0.01555	0.02184	0.03084	0.04188	0.0544	0.06858	0.08489	0.10274	0.11987	0.13274	0.13793	0.13334	0.11865	0.09502	0.06463	0.0301	-0.00583	-0.04066	-0.07231	-0.09922	-0.12041	-0.13542	-0.14421	-0.1471	-0.14467	-0.13764	-0.12687	-0.11323	-0.09756	-0.08065	-0.06319	-0.04578	-0.02886	-0.01279	0.00222	0.01601	0.02854	0.0398
		0.06	3.81359e-12	0.00633	0.00627	0.00626	0.00629	0.0067	0.00788	0.0096	0.01191	0.01571	0.02202	0.03106	0.04212	0.05465	0.06884	0.08515	0.10302	0.12017	0.13306	0.13826	0.13369	0.11899	0.09537	0.06497	0.03044	-0.0055	-0.04034	-0.07199	-0.0989	-0.12009	-0.13509	-0.14388	-0.14677	-0.14433	-0.13731	-0.12655	-0.1129	-0.09724	-0.08034	-0.06289	-0.04549	-0.02858	-0.01251	0.00248	0.01627	0.02879	0.04004
		0.07	5.91963e-13	0.00633	0.00627	0.00624	0.00623	0.00662	0.00789	0.00975	0.01213	0.01596	0.02233	0.03141	0.04252	0.05506	0.06926	0.08559	0.10348	0.12066	0.13358	0.13881	0.13425	0.11956	0.09593	0.06553	0.03099	-0.00496	-0.0398	-0.07146	-0.09837	-0.11956	-0.13456	-0.14334	-0.14622	-0.14379	-0.13677	-0.126	-0.11237	-0.09672	-0.07983	-0.0624	-0.04501	-0.02811	-0.01206	0.00292	0.0167	0.0292	0.04044
		0.08	-9.55248e-13	0.00633	0.00626	0.00621	0.00614	0.00649	0.00789	0.00998	0.01246	0.01636	0.0228	0.03196	0.04312	0.05569	0.06991	0.08626	0.10419	0.12141	0.13438	0.13965	0.13511	0.12043	0.0968	0.06639	0.03183	-0.00413	-0.03899	-0.07065	-0.09756	-0.11874	-0.13373	-0.14251	-0.14538	-0.14294	-0.13593	-0.12517	-0.11155	-0.09591	-0.07904	-0.06164	-0.04427	-0.0274	-0.01137	0.00359	0.01735	0.02983	0.04105
		0.09	4.12399e-12	0.00633	0.00625	0.00617	0.00602	0.0063	0.0079	0.01031	0.01295	0.01693	0.02348	0.03276	0.04399	0.0566	0.07084	0.08723	0.10521	0.1225	0.13554	0.14086	0.13636	0.1217	0.09806	0.06763	0.03306	-0.00292	-0.03779	-0.06946	-0.09638	-0.11755	-0.13253	-0.14129	-0.14416	-0.14171	-0.1347	-0.12396	-0.11036	-0.09474	-0.07791	-0.06053	-0.0432	-0.02636	-0.01036	0.00457	0.01829	0.03075	0.04193
		0.1	-1.19802e-12	0.00633	0.00624	0.0061	0.00584	0.00604	0.00791	0.01077	0.01363	0.01772	0.02442	0.03386	0.04521	0.05787	0.07214	0.08857	0.10663	0.12401	0.13714	0.14254	0.13809	0.12345	0.09982	0.06937	0.03477	-0.00123	-0.03612	-0.0678	-0.09471	-0.11588	-0.13084	-0.13958	-0.14244	-0.13999	-0.13298	-0.12226	-0.10868	-0.09311	-0.07632	-0.05899	-0.0417	-0.02491	-0.00896	0.00592	0.0196	0.03202	0.04316
		0.11	7.28221e-14	0.00633	0.00622	0.00602	0.00561	0.0057	0.00793	0.01139	0.01454	0.01879	0.0257	0.03535	0.04684	0.05957	0.07388	0.09036	0.10852	0.12603	0.13928	0.14479	0.1404	0.1258	0.10217	0.07171	0.03709	0.00105	-0.03386	-0.06554	-0.09245	-0.1136	-0.12853	-0.13725	-0.14009	-0.13764	-0.13065	-0.11995	-0.10642	-0.0909	-0.07417	-0.0569	-0.03969	-0.02296	-0.00708	0.00775	0.02137	0.03372	0.04481
		0.12	1.7368e-13	0.00633	0.0062	0.00591	0.0053	0.00524	0.00795	0.01221	0.01574	0.0202	0.02736	0.03729	0.04897	0.06179	0.07614	0.0927	0.11097	0.12864	0.14206	0.1477	0.14341	0.12886	0.10525	0.07477	0.04012	0.00406	-0.03087	-0.06256	-0.08945	-0.11057	-0.12548	-0.13417	-0.13699	-0.13454	-0.12756	-0.11691	-0.10344	-0.08799	-0.07134	-0.05417	-0.03704	-0.02041	-0.00461	0.01013	0.02367	0.03595	0.04696
		0.13	5.93152e-13	0.00633	0.00618	0.00578	0.0049	0.00465	0.00797	0.01325	0.01727	0.02199	0.02949	0.03977	0.05169	0.06461	0.07901	0.09564	0.11407	0.13193	0.14555	0.15137	0.14721	0.13274	0.10916	0.07868	0.04402	0.00794	-0.02701	-0.05869	-0.08556	-0.10664	-0.12151	-0.13016	-0.13296	-0.13052	-0.12357	-0.11298	-0.09959	-0.08425	-0.06772	-0.05067	-0.03366	-0.01715	-0.00147	0.01316	0.02659	0.03877	0.04969
		0.14	1.98343e-13	0.00632	0.00614	0.0056	0.00439	0.00391	0.008	0.01456	0.01919	0.02423	0.03215	0.04285	0.05506	0.0681	0.08255	0.09927	0.11786	0.13596	0.14983	0.15588	0.15189	0.13753	0.11402	0.08357	0.04891	0.01282	-0.02211	-0.05377	-0.0806	-0.10163	-0.11643	-0.12504	-0.12783	-0.1254	-0.11851	-0.108	-0.09473	-0.07953	-0.06315	-0.04627	-0.02943	-0.01308	0.00245	0.01693	0.03023	0.04228	0.05308
		0.15	1.30867e-13	0.00632	0.0061	0.00539	0.00377	0.00299	0.00803	0.01617	0.02156	0.02699	0.03541	0.04663	0.05917	0.07233	0.08682	0.10363	0.12241	0.14078	0.15496	0.16128	0.15752	0.14333	0.11992	0.08954	0.05493	0.01888	-0.01601	-0.04761	-0.07436	-0.09531	-0.11005	-0.11861	-0.12138	-0.11898	-0.11217	-0.10179	-0.08869	-0.07368	-0.05752	-0.04085	-0.02423	-0.00809	0.00724	0.02154	0.03466	0.04654	0.05718
		0.16	3.0649e-12	0.00632	0.00605	0.00512	0.00301	0.00188	0.00807	0.01812	0.02441	0.03031	0.03933	0.05114	0.06406	0.07736	0.09187	0.10875	0.12773	0.1464	0.16092	0.16758	0.16411	0.15015	0.12693	0.0967	0.0622	0.02626	-0.00853	-0.04002	-0.06665	-0.08749	-0.10214	-0.11065	-0.11342	-0.11108	-0.10439	-0.09419	-0.08132	-0.06657	-0.05068	-0.0343	-0.01796	-0.00209	0.01298	0.02704	0.03994	0.05161	0.06206
		0.17	-2.46869e-12	0.00632	0.00599	0.00481	0.0021	0.000528358	0.0081	0.02045	0.02782	0.03425	0.04395	0.05644	0.06978	0.08319	0.09768	0.1146	0.13378	0.15277	0.16768	0.17473	0.17163	0.158	0.13506	0.10508	0.0708	0.03507	0.00048566	-0.03081	-0.05727	-0.07795	-0.09248	-0.10093	-0.10372	-0.10149	-0.09498	-0.08503	-0.07246	-0.05806	-0.04253	-0.02652	-0.01054	0.00498	0.01973	0.03349	0.04611	0.05753	0.06773
		0.18	1.44743e-12	0.00631	0.00591	0.00443	0.00101	-0.00107	0.00814	0.02319	0.03179	0.03883	0.04929	0.06253	0.0763	0.08978	0.1042	0.12112	0.14045	0.15977	0.17509	0.18259	0.17994	0.16675	0.14423	0.11465	0.08075	0.04538	0.01114	-0.01984	-0.04602	-0.06648	-0.08087	-0.08927	-0.09212	-0.09004	-0.0838	-0.07419	-0.06203	-0.04807	-0.03301	-0.01746	-0.00194	0.01315	0.0275	0.04088	0.05316	0.06427	0.07418
		0.19	1.19844e-12	0.00631	0.00582	0.00399	-0.000279565	-0.00296	0.00818	0.02635	0.03636	0.04405	0.05533	0.06936	0.08355	0.09706	0.11131	0.12814	0.14759	0.16719	0.18293	0.19093	0.18882	0.17619	0.15425	0.12526	0.09196	0.05717	0.02346	-0.00704	-0.03282	-0.05298	-0.06718	-0.07555	-0.07849	-0.07665	-0.07076	-0.06161	-0.04997	-0.03658	-0.0221	-0.00714	0.00783	0.02239	0.03624	0.04918	0.06105	0.07178	0.08135
		0.2	8.06823e-13	0.0063	0.00572	0.00347	-0.00178	-0.00516	0.00821	0.02994	0.04151	0.04988	0.062	0.07682	0.0914	0.10483	0.11882	0.13547	0.15494	0.17477	0.1909	0.1994	0.1979	0.18596	0.1648	0.13665	0.10421	0.07026	0.03735	0.00754	-0.01768	-0.03744	-0.05142	-0.05974	-0.06284	-0.06132	-0.0559	-0.04732	-0.03634	-0.02365	-0.00989	0.00437	0.01865	0.03258	0.04586	0.05826	0.06964	0.07994	0.08911
		0.21	-1.02912e-12	0.0063	0.0056	0.00286	-0.00352	-0.00769	0.00823	0.03394	0.04719	0.05622	0.06917	0.08475	0.09962	0.11288	0.12648	0.14281	0.16219	0.18215	0.19861	0.2076	0.20674	0.19562	0.17543	0.14837	0.1171	0.08432	0.05251	0.02365	-0.000802227	-0.02003	-0.03373	-0.04203	-0.04533	-0.04422	-0.03938	-0.03152	-0.02133	-0.00948	0.00343	0.01686	0.03036	0.04355	0.05615	0.06793	0.07876	0.08856	0.09729
		0.22	5.40044e-13	0.00629	0.00547	0.00217	-0.00552	-0.01057	0.00824	0.03831	0.0533	0.06295	0.07665	0.0929	0.10796	0.1209	0.13397	0.14986	0.16901	0.18899	0.20566	0.21507	0.21486	0.20463	0.18558	0.15988	0.1301	0.09885	0.06847	0.04087	0.01739	-0.00116	-0.01451	-0.02278	-0.02633	-0.02571	-0.02156	-0.01452	-0.00525	0.00564	0.01758	0.03007	0.04267	0.05503	0.06686	0.07795	0.08817	0.09741	0.10565
		0.23	-1.23491e-12	0.00628	0.00531	0.00137	-0.0078	-0.01383	0.00821	0.04297	0.05971	0.06987	0.08421	0.10099	0.11609	0.12858	0.14101	0.15632	0.17511	0.19494	0.21168	0.22141	0.2218	0.2125	0.19472	0.1706	0.14261	0.11321	0.08461	0.05855	0.03629	0.01857	0.00566	-0.00254	-0.00636	-0.00629	-0.0029	0.00321	0.01147	0.0213	0.03218	0.04363	0.05525	0.0667	0.07769	0.08803	0.09757	0.10622	0.11392
		0.24	2.01084e-12	0.00627	0.00513	0.000471144	-0.01038	-0.01746	0.00815	0.04781	0.06624	0.07675	0.09157	0.10872	0.12372	0.13565	0.14732	0.16195	0.18023	0.19977	0.21643	0.22634	0.22724	0.21884	0.2024	0.18001	0.15404	0.12678	0.10023	0.07598	0.05516	0.03844	0.02607	0.01799	0.01391	0.01341	0.016	0.02115	0.02833	0.03704	0.04679	0.05715	0.06773	0.07821	0.08833	0.09787	0.10669	0.11471	0.12186
		0.25	-5.68512e-13	0.00626	0.00493	-0.000547483	-0.01327	-0.02147	0.00804	0.05271	0.07268	0.08339	0.0985	0.11584	0.1306	0.14189	0.15274	0.1666	0.18427	0.20336	0.21979	0.22973	0.23102	0.22346	0.20836	0.18777	0.16396	0.13901	0.11472	0.09248	0.07328	0.0577	0.04598	0.03809	0.0338	0.03276	0.03455	0.03873	0.04483	0.0524	0.06101	0.07025	0.07977	0.08926	0.09847	0.10719	0.11528	0.12264	0.12922
		0.26	-1.1444e-12	0.00625	0.00471	-0.00169	-0.01651	-0.02583	0.00788	0.05752	0.07884	0.08956	0.1048	0.12216	0.13658	0.14717	0.15717	0.17022	0.1872	0.20575	0.22181	0.23164	0.23318	0.22637	0.21255	0.19376	0.17214	0.14958	0.12765	0.10753	0.09006	0.07572	0.06476	0.05714	0.05271	0.05119	0.05224	0.05548	0.06053	0.06699	0.07447	0.08261	0.09108	0.09958	0.10788	0.11578	0.12313	0.12984	0.13585
		0.27	-1.79293e-12	0.00624	0.00445	-0.00297	-0.02009	-0.0305	0.00767	0.06209	0.08455	0.09511	0.11032	0.12759	0.14159	0.15147	0.16063	0.17286	0.18911	0.20703	0.22263	0.23223	0.23393	0.22775	0.21512	0.19806	0.17857	0.15837	0.13879	0.12082	0.10511	0.09209	0.08194	0.07468	0.07019	0.06828	0.06866	0.07105	0.07512	0.08053	0.08693	0.09401	0.10146	0.109	0.11642	0.12351	0.13014	0.13621	0.14164
		0.28	4.8768e-13	0.00623	0.00417	-0.00439	-0.02402	-0.03542	0.00738	0.06631	0.08967	0.09997	0.11503	0.1321	0.14565	0.15485	0.16322	0.17465	0.19015	0.20741	0.22247	0.23178	0.23353	0.22789	0.21635	0.20089	0.18342	0.16547	0.14815	0.13225	0.11829	0.10658	0.09729	0.09045	0.08599	0.08377	0.08359	0.08522	0.0884	0.09284	0.09824	0.10432	0.11081	0.11744	0.124	0.13032	0.13625	0.1417	0.14658
		0.29	3.67077e-13	0.00621	0.00386	-0.00596	-0.02831	-0.04054	0.00704	0.07008	0.09415	0.10411	0.11893	0.13575	0.14886	0.15742	0.16505	0.17572	0.19049	0.20708	0.22158	0.23055	0.2323	0.22711	0.21654	0.20255	0.18694	0.17107	0.15586	0.14192	0.12961	0.11919	0.11077	0.10439	0.10003	0.09759	0.09694	0.09791	0.1003	0.10386	0.10835	0.11351	0.1191	0.12488	0.13065	0.13623	0.1415	0.14634	0.1507
		0.3	2.06967e-12	0.00619	0.00352	-0.00769	-0.03295	-0.04575	0.00663	0.07336	0.09797	0.10755	0.1221	0.13864	0.15133	0.15931	0.16627	0.17624	0.19031	0.20624	0.22019	0.22879	0.2305	0.2257	0.21599	0.20333	0.1894	0.17542	0.16214	0.14999	0.13923	0.13002	0.12245	0.11656	0.11234	0.10976	0.10873	0.10914	0.11083	0.11361	0.11728	0.12161	0.12638	0.13137	0.13639	0.14129	0.14593	0.15022	0.15407
		0.31	6.68094e-12	0.00617	0.00314	-0.00959	-0.03793	-0.05096	0.00616	0.07615	0.10117	0.11036	0.12463	0.14089	0.15318	0.16065	0.16702	0.17635	0.18976	0.20507	0.21847	0.22673	0.22838	0.22391	0.21497	0.20348	0.19105	0.17876	0.16721	0.15669	0.14735	0.13926	0.13249	0.12709	0.12306	0.12039	0.11907	0.119	0.12009	0.12218	0.12512	0.1287	0.13272	0.13699	0.14133	0.1456	0.14965	0.15341	0.15678
		0.32	1.49253e-12	0.00615	0.00273	-0.01166	-0.04321	-0.05609	0.00563	0.07845	0.1038	0.11263	0.12663	0.14262	0.15456	0.16158	0.16741	0.17616	0.18897	0.20369	0.21659	0.22451	0.2261	0.22192	0.21366	0.20321	0.19212	0.18133	0.17131	0.16225	0.15418	0.14712	0.1411	0.13616	0.13234	0.12964	0.12808	0.12762	0.12819	0.12969	0.13197	0.13487	0.13822	0.14184	0.14556	0.14924	0.15276	0.15602	0.15895
		0.33	-2.48446e-09	0.00613	0.00228	-0.0139	-0.04875	-0.06103	0.00506	0.08031	0.10594	0.11445	0.12818	0.14392	0.15555	0.16219	0.16756	0.17578	0.18804	0.20221	0.21465	0.22227	0.2238	0.21988	0.21221	0.20269	0.19276	0.18329	0.17464	0.16686	0.15993	0.1538	0.14847	0.14398	0.14036	0.13767	0.13593	0.13514	0.13527	0.13624	0.13795	0.14026	0.143	0.14603	0.14918	0.15232	0.15534	0.15815	0.16066
		0.34	-3.41565e-09	0.0061	0.00179	-0.01634	-0.05452	-0.06571	0.00445	0.08178	0.10767	0.11589	0.12938	0.14489	0.15626	0.16257	0.16753	0.17528	0.18703	0.20071	0.21273	0.22008	0.22156	0.21787	0.21074	0.20202	0.19313	0.18481	0.17735	0.17071	0.16478	0.15949	0.15479	0.15072	0.14732	0.14465	0.14277	0.14171	0.14146	0.14198	0.14318	0.14495	0.14716	0.14965	0.15229	0.15494	0.15751	0.15989	0.16202
		0.35	-3.45748e-09	0.00608	0.00126	-0.01896	-0.06045	-0.07008	0.00379	0.08291	0.10905	0.11702	0.1303	0.14561	0.15676	0.16278	0.16739	0.17471	0.186	0.19923	0.21088	0.21798	0.21943	0.21595	0.20929	0.20129	0.1933	0.186	0.17958	0.17394	0.16891	0.16436	0.16023	0.15654	0.15335	0.15072	0.14874	0.14746	0.14689	0.14701	0.14777	0.14907	0.15079	0.1528	0.15497	0.15718	0.15933	0.16132	0.1631
		0.36	-3.49275e-09	0.00605	0.000681354	-0.02177	-0.06647	-0.07411	0.00308	0.08375	0.11015	0.11792	0.131	0.14614	0.15709	0.16288	0.16718	0.17411	0.18498	0.1978	0.20911	0.21602	0.21745	0.21416	0.20792	0.20055	0.19335	0.18693	0.18143	0.17667	0.17243	0.16854	0.16493	0.1616	0.15861	0.15603	0.15398	0.15251	0.15166	0.15144	0.15181	0.15269	0.15398	0.15555	0.1573	0.15911	0.16087	0.16251	0.16396
		0.37	-4.96524e-13	0.00601	6.20408e-05	-0.02476	-0.07251	-0.07779	0.00234	0.08434	0.11101	0.11861	0.13152	0.14651	0.1573	0.16289	0.16692	0.17351	0.18398	0.19644	0.20746	0.21419	0.21562	0.21251	0.20665	0.19983	0.19332	0.18768	0.18298	0.179	0.17546	0.17216	0.16901	0.16601	0.1632	0.1607	0.15859	0.15696	0.15589	0.15537	0.1554	0.1559	0.1568	0.15799	0.15935	0.16079	0.1622	0.16352	0.16467
		0.38	-6.20206e-13	0.00598	-0.00060347	-0.02795	-0.0785	-0.08111	0.00154	0.08471	0.11169	0.11915	0.1319	0.14676	0.15742	0.16285	0.16664	0.17291	0.18303	0.19515	0.20591	0.21251	0.21394	0.211	0.20548	0.19915	0.19324	0.18829	0.18429	0.18099	0.17807	0.1753	0.17257	0.16987	0.16725	0.16481	0.16267	0.16092	0.15964	0.15887	0.15859	0.15877	0.15932	0.16015	0.16117	0.16228	0.16338	0.16439	0.16527
		0.39	-1.09819e-12	0.00594	-0.00132	-0.03132	-0.08437	-0.08411	0.000686635	0.0849	0.1122	0.11956	0.13217	0.14691	0.15747	0.16277	0.16634	0.17232	0.18211	0.19393	0.20447	0.21095	0.2124	0.20963	0.20441	0.19852	0.19314	0.18879	0.18541	0.18271	0.18034	0.17805	0.17569	0.17327	0.17082	0.16845	0.16629	0.16445	0.163	0.16201	0.16146	0.16135	0.16159	0.16211	0.16281	0.16361	0.16443	0.16517	0.16579
		0.4	2.7783e-12	0.00589	-0.00208	-0.03487	-0.09004	-0.08681	-0.000230984	0.08491	0.11258	0.11985	0.13234	0.14698	0.15746	0.16265	0.16604	0.17175	0.18123	0.19278	0.20312	0.20952	0.211	0.20839	0.20345	0.19793	0.19302	0.18919	0.18636	0.1842	0.18232	0.18045	0.17844	0.17627	0.17399	0.1717	0.16954	0.16761	0.16603	0.16484	0.16406	0.16369	0.16365	0.16389	0.16431	0.16484	0.16539	0.16589	0.16628
		0.41	-2.46096e-12	0.00585	-0.00289	-0.03858	-0.09547	-0.08926	-0.00122	0.08477	0.11283	0.12004	0.13242	0.14698	0.1574	0.1625	0.16573	0.17118	0.18038	0.19167	0.20185	0.20819	0.20972	0.20726	0.20256	0.19739	0.19289	0.18952	0.18717	0.18548	0.18405	0.18256	0.18087	0.17894	0.17681	0.1746	0.17245	0.17046	0.16876	0.16741	0.16643	0.16583	0.16555	0.16553	0.1657	0.16598	0.16629	0.16657	0.16675
		0.42	3.55556e-13	0.0058	-0.00376	-0.04245	-0.10061	-0.09147	-0.0023	0.08449	0.11297	0.12014	0.13242	0.14691	0.15728	0.16232	0.1654	0.17062	0.17955	0.19061	0.20064	0.20694	0.20853	0.20622	0.20175	0.19687	0.19274	0.18978	0.18786	0.1866	0.18555	0.18442	0.18302	0.18131	0.17933	0.17721	0.17507	0.17305	0.17125	0.16976	0.16861	0.1678	0.1673	0.16706	0.16701	0.16706	0.16716	0.16723	0.16722
		0.43	2.15714e-12	0.00574	-0.00467	-0.04647	-0.10543	-0.09351	-0.00348	0.08405	0.11301	0.12014	0.13233	0.14676	0.15711	0.1621	0.16506	0.17005	0.17872	0.18957	0.19948	0.20575	0.20742	0.20525	0.20099	0.19638	0.19257	0.18997	0.18843	0.18754	0.18686	0.18605	0.18492	0.18342	0.18159	0.17956	0.17745	0.1754	0.17353	0.17192	0.17062	0.16964	0.16895	0.16851	0.16825	0.16811	0.16801	0.1679	0.1677
		0.44	6.23654e-13	0.00568	-0.00565	-0.05061	-0.10991	-0.0954	-0.00477	0.08346	0.11293	0.12006	0.13216	0.14654	0.15687	0.16184	0.16468	0.16946	0.17789	0.18853	0.19833	0.20461	0.20635	0.20433	0.20026	0.19589	0.19236	0.19008	0.18888	0.18834	0.18799	0.18747	0.18659	0.18529	0.18361	0.18167	0.1796	0.17754	0.17561	0.17391	0.17248	0.17135	0.1705	0.16988	0.16945	0.16913	0.16886	0.16858	0.16821
		0.45	2.11804e-12	0.00562	-0.00668	-0.05485	-0.11405	-0.09718	-0.00618	0.08272	0.11274	0.11987	0.13189	0.14624	0.15657	0.16152	0.16426	0.16884	0.17702	0.18748	0.19719	0.20348	0.20532	0.20344	0.19955	0.19539	0.19211	0.1901	0.18921	0.18898	0.18893	0.18869	0.18805	0.18694	0.18541	0.18357	0.18155	0.17949	0.17753	0.17575	0.17422	0.17297	0.17197	0.1712	0.17061	0.17013	0.16971	0.16927	0.16874
		0.46	-3.45272e-09	0.00555	-0.00776	-0.05918	-0.11786	-0.09889	-0.00775	0.0818	0.11242	0.11957	0.13151	0.14583	0.15617	0.16113	0.16377	0.16816	0.17611	0.18638	0.19602	0.20234	0.20428	0.20255	0.19883	0.19486	0.19179	0.19003	0.18941	0.18947	0.18969	0.18971	0.1893	0.18838	0.187	0.18526	0.1833	0.18127	0.17928	0.17746	0.17585	0.17449	0.17337	0.17247	0.17174	0.17113	0.17056	0.16998	0.1693
		0.47	-3.39268e-09	0.00547	-0.0089	-0.06358	-0.12134	-0.10055	-0.00948	0.0807	0.11197	0.11914	0.13102	0.14531	0.15568	0.16064	0.16321	0.16741	0.17513	0.18522	0.1948	0.20116	0.20322	0.20163	0.19806	0.19426	0.19139	0.18985	0.18947	0.18978	0.19027	0.19053	0.19034	0.18961	0.18838	0.18676	0.18487	0.18287	0.18089	0.17903	0.17736	0.17592	0.1747	0.1737	0.17285	0.17211	0.17142	0.1707	0.16987
		0.48	-2.43872e-09	0.00539	-0.01011	-0.06802	-0.12453	-0.10219	-0.01139	0.07939	0.11137	0.11858	0.13038	0.14467	0.15506	0.16005	0.16255	0.16656	0.17405	0.18398	0.19349	0.19992	0.2021	0.20066	0.19724	0.19358	0.19087	0.18952	0.18936	0.18991	0.19064	0.19114	0.19117	0.19063	0.18955	0.18805	0.18625	0.1843	0.18233	0.18046	0.17876	0.17725	0.17597	0.17487	0.17393	0.17308	0.17227	0.17142	0.17044
		0.49	-6.13305e-13	0.0053	-0.01137	-0.07248	-0.12745	-0.10385	-0.01351	0.07784	0.11058	0.11785	0.12959	0.14387	0.1543	0.15933	0.16176	0.16559	0.17286	0.18261	0.19208	0.19857	0.20089	0.19959	0.19631	0.19279	0.19022	0.18903	0.18907	0.18984	0.1908	0.19152	0.19176	0.19141	0.1905	0.18912	0.18742	0.18554	0.18361	0.18175	0.18003	0.17849	0.17714	0.17598	0.17495	0.17401	0.1731	0.17212	0.17099
		0.5	1.50682e-12	0.00521	-0.0127	-0.07694	-0.13014	-0.10554	-0.01587	0.07604	0.1096	0.11693	0.12861	0.14288	0.15337	0.15844	0.16082	0.16448	0.17151	0.18109	0.19052	0.19709	0.19955	0.19841	0.19526	0.19185	0.18939	0.18835	0.18855	0.18952	0.1907	0.19164	0.19209	0.19193	0.19119	0.18996	0.18837	0.18658	0.1847	0.18287	0.18115	0.17959	0.17821	0.17699	0.1759	0.17488	0.17386	0.17275	0.17148
		0.51	-1.37184e-12	0.00511	-0.01409	-0.08139	-0.13261	-0.10729	-0.01848	0.07394	0.10838	0.11579	0.12741	0.14169	0.15224	0.15736	0.15969	0.16317	0.16997	0.17938	0.18877	0.19543	0.19804	0.19706	0.19403	0.19072	0.18835	0.18742	0.18778	0.18893	0.19031	0.19146	0.19212	0.19216	0.1916	0.19052	0.18906	0.18736	0.18556	0.18377	0.18208	0.18052	0.17912	0.17787	0.17672	0.17562	0.1745	0.17328	0.17186
		0.52	-2.05415e-09	0.005	-0.01555	-0.08579	-0.1349	-0.10912	-0.02138	0.0715	0.1069	0.11441	0.12595	0.14026	0.15087	0.15605	0.15834	0.16164	0.16821	0.17745	0.18679	0.19355	0.19632	0.1955	0.19259	0.18936	0.18706	0.18622	0.1867	0.18801	0.18958	0.19094	0.1918	0.19204	0.19166	0.19075	0.18943	0.18784	0.18613	0.18441	0.18276	0.18122	0.17981	0.17853	0.17733	0.17616	0.17494	0.1736	0.17206
		0.53	-3.26604e-13	0.00488	-0.01708	-0.09014	-0.13706	-0.11105	-0.02459	0.06869	0.1051	0.11272	0.12421	0.13853	0.14922	0.15446	0.15672	0.15985	0.16617	0.17523	0.18454	0.19139	0.19434	0.19367	0.19088	0.18771	0.18547	0.18468	0.18526	0.1867	0.18845	0.19	0.19107	0.1915	0.19131	0.19057	0.1894	0.18794	0.18634	0.18469	0.18309	0.18158	0.18018	0.17888	0.17763	0.17638	0.17505	0.17359	0.17195
		0.54	1.97976e-12	0.00475	-0.01868	-0.09442	-0.1391	-0.11311	-0.02816	0.06543	0.10294	0.1107	0.12211	0.13646	0.14724	0.15255	0.15478	0.15773	0.16381	0.17267	0.18194	0.1889	0.19203	0.19153	0.18885	0.18573	0.1835	0.18275	0.18339	0.18495	0.18684	0.18857	0.18983	0.19046	0.19045	0.18988	0.18887	0.18755	0.18606	0.1845	0.18296	0.18149	0.18009	0.17876	0.17745	0.17611	0.17467	0.17308	0.17137
		0.55	8.75676e-13	0.0046	-0.02036	-0.09864	-0.14105	-0.11532	-0.03211	0.06168	0.10035	0.10827	0.11961	0.13399	0.14486	0.15026	0.15246	0.15523	0.16105	0.16971	0.17893	0.186	0.18932	0.189	0.18642	0.18334	0.18111	0.18035	0.18103	0.18266	0.18467	0.18656	0.18799	0.1888	0.18897	0.18857	0.18771	0.18653	0.18515	0.18367	0.18219	0.18074	0.17934	0.17796	0.17657	0.17511	0.17353	0.17183	0.17006
		0.56	2.71092e-12	0.00445	-0.02213	-0.10278	-0.14295	-0.11768	-0.03649	0.05737	0.09726	0.10538	0.11663	0.13105	0.14202	0.1475	0.14968	0.15227	0.15782	0.16627	0.17544	0.18262	0.18613	0.186	0.18352	0.18046	0.1782	0.17741	0.17807	0.17974	0.18184	0.18385	0.18542	0.18639	0.18672	0.18647	0.18575	0.18469	0.18341	0.18201	0.18056	0.17912	0.17768	0.17622	0.1747	0.17309	0.17134	0.1695	0.16769
		0.57	-1.51176e-12	0.00427	-0.02398	-0.10685	-0.14483	-0.12023	-0.04133	0.05241	0.09358	0.10193	0.11309	0.12754	0.13862	0.14419	0.14635	0.14877	0.15404	0.16226	0.17136	0.17864	0.18236	0.18242	0.18006	0.177	0.17468	0.17381	0.17442	0.17608	0.17821	0.1803	0.18198	0.18307	0.18352	0.1834	0.18279	0.18182	0.18061	0.17925	0.1778	0.17632	0.17479	0.17319	0.17149	0.16965	0.16769	0.16568	0.16383
		0.58	-4.01924e-12	0.00409	-0.02592	-0.11084	-0.1467	-0.12298	-0.04668	0.0467	0.08919	0.09782	0.10889	0.12337	0.13456	0.14023	0.14237	0.14459	0.14957	0.15755	0.16657	0.17396	0.17789	0.17815	0.1759	0.17284	0.17044	0.16945	0.16996	0.17155	0.17366	0.17576	0.17749	0.17865	0.17918	0.17912	0.17858	0.17766	0.17646	0.17508	0.17358	0.17199	0.17029	0.16848	0.1665	0.16437	0.16211	0.15987	0.15793
		0.59	-6.52954e-13	0.00388	-0.02797	-0.11478	-0.1486	-0.12595	-0.05258	0.04015	0.08397	0.09292	0.10388	0.1184	0.1297	0.13547	0.13759	0.13962	0.14429	0.152	0.16092	0.16841	0.17256	0.17303	0.1709	0.16784	0.16533	0.16419	0.16454	0.166	0.16802	0.17007	0.17177	0.17292	0.17346	0.17341	0.17286	0.17191	0.17067	0.16919	0.16755	0.16575	0.1638	0.16165	0.15931	0.15677	0.15415	0.15163	0.14954
		0.6	-3.54956e-12	0.00365	-0.03013	-0.11865	-0.15055	-0.12917	-0.05909	0.03264	0.07773	0.08706	0.09792	0.11245	0.12388	0.12975	0.13184	0.13366	0.13801	0.14542	0.15422	0.1618	0.16616	0.16687	0.16487	0.16181	0.15919	0.15786	0.158	0.15927	0.16112	0.16303	0.16462	0.16568	0.16614	0.16601	0.16537	0.16431	0.16291	0.16125	0.15936	0.15725	0.15492	0.15235	0.14954	0.14654	0.14351	0.14071	0.13845
		0.61	-2.35075e-09	0.0034	-0.03242	-0.1225	-0.15257	-0.13264	-0.06624	0.02402	0.07028	0.08002	0.09079	0.10533	0.11686	0.12283	0.12489	0.12649	0.13049	0.13757	0.14622	0.15387	0.15845	0.1594	0.15756	0.15451	0.15177	0.15024	0.15013	0.15114	0.15275	0.15444	0.15584	0.15672	0.157	0.15669	0.15587	0.15459	0.15295	0.151	0.14877	0.14627	0.14349	0.14043	0.13713	0.1337	0.13037	0.12746	0.1252
		0.62	1.99263e-12	0.00312	-0.03484	-0.12633	-0.15468	-0.1364	-0.07408	0.01416	0.06135	0.07153	0.08222	0.09674	0.10836	0.11441	0.11643	0.1178	0.12141	0.12813	0.13659	0.14427	0.14907	0.15028	0.14862	0.14562	0.14278	0.14104	0.14066	0.14138	0.14269	0.1441	0.14522	0.14584	0.14588	0.14532	0.14423	0.14267	0.14072	0.13842	0.1358	0.13288	0.12966	0.12618	0.12254	0.11893	0.11566	0.11306	0.11119
		0.63	-1.74054e-09	0.0028	-0.03742	-0.13015	-0.15692	-0.14045	-0.08268	0.00288	0.05063	0.06119	0.07182	0.08631	0.09799	0.1041	0.10606	0.10716	0.11035	0.11665	0.12486	0.13255	0.13754	0.13901	0.13757	0.13466	0.13176	0.12984	0.12921	0.12964	0.13065	0.13175	0.13259	0.13293	0.13268	0.13185	0.13048	0.12863	0.12637	0.12375	0.12081	0.11757	0.11408	0.11042	0.10676	0.10338	0.10063	0.09875	0.09746
		0.64	-2.19461e-12	0.00246	-0.04016	-0.134	-0.15931	-0.14483	-0.09207	-0.00999	0.03774	0.04851	0.05906	0.0735	0.0852	0.09133	0.09318	0.09398	0.09669	0.10251	0.1104	0.11803	0.12318	0.12491	0.12371	0.12093	0.11803	0.11601	0.11519	0.11539	0.11616	0.11703	0.11764	0.11775	0.11729	0.11624	0.11465	0.11258	0.1101	0.10726	0.10411	0.1007	0.09709	0.09341	0.08983	0.08661	0.08393	0.08167	0.07889
		0.65	-8.58996e-09	0.00207	-0.0431	-0.13791	-0.16186	-0.14954	-0.10231	-0.02463	0.02223	0.0328	0.04319	0.05755	0.06921	0.07528	0.07696	0.07738	0.07953	0.08477	0.09226	0.09973	0.10497	0.10692	0.10596	0.10335	0.10052	0.09847	0.09757	0.09766	0.09831	0.09906	0.09955	0.09955	0.09895	0.09774	0.09595	0.09364	0.09086	0.08766	0.08405	0.08006	0.07569	0.07094	0.0658	0.06016	0.05367	0.04544	0.03374
		0.66	5.59964e-12	0.00164	-0.04624	-0.14189	-0.1646	-0.15461	-0.11343	-0.04122	0.00358	0.01321	0.02316	0.03732	0.04883	0.05471	0.05609	0.05602	0.05749	0.06202	0.06894	0.07612	0.08131	0.08338	0.08259	0.08013	0.07737	0.07533	0.07438	0.0744	0.07497	0.07562	0.07595	0.07569	0.07472	0.07297	0.07045	0.06717	0.06311	0.05823	0.05243	0.04556	0.03735	0.02745	0.01532	0.000158444	-0.01922	-0.04448	-0.07746
		0.67	-2.0329e-12	0.00116	-0.04963	-0.14597	-0.16756	-0.16007	-0.12549	-0.05993	-0.01872	-0.01128	-0.00243	0.01114	0.02222	0.02769	0.02855	0.02776	0.02834	0.03193	0.03806	0.04469	0.04958	0.05153	0.05069	0.04818	0.04529	0.04302	0.04175	0.04135	0.04138	0.04131	0.04066	0.03911	0.03644	0.03251	0.02725	0.02054	0.01223	0.00209	-0.01022	-0.02521	-0.04351	-0.06593	-0.09326	-0.12594	-0.16336	-0.20345	-0.24328
		0.68	1.23501e-12	0.00062442	-0.05329	-0.15019	-0.17077	-0.16592	-0.1385	-0.08089	-0.04519	-0.04173	-0.03526	-0.02317	-0.01322	-0.00875	-0.0089	-0.01084	-0.01157	-0.00932	-0.00439	0.00124	0.00533	0.00662	0.00518	0.00198	-0.00178	-0.0052	-0.00792	-0.01013	-0.01235	-0.01519	-0.0192	-0.02481	-0.03231	-0.04193	-0.05386	-0.06833	-0.0856	-0.10595	-0.1296	-0.15657	-0.18649	-0.21852	-0.25144	-0.28398	-0.31515	-0.3444	-0.37151
		0.69	-1.39292e-12	2.39328e-05	-0.05725	-0.15458	-0.17424	-0.17219	-0.1525	-0.1042	-0.07621	-0.07903	-0.07687	-0.06795	-0.06059	-0.05838	-0.06065	-0.06472	-0.06762	-0.0675	-0.06456	-0.06079	-0.05847	-0.05895	-0.06227	-0.06766	-0.07414	-0.08094	-0.08775	-0.09476	-0.10246	-0.11141	-0.12211	-0.1349	-0.14999	-0.16744	-0.18719	-0.20908	-0.23281	-0.25797	-0.28404	-0.31047	-0.33675	-0.36241	-0.3871	-0.41045	-0.43205	-0.45137	-0.46783
		0.7	-5.69209e-13	-0.000643895	-0.06155	-0.15917	-0.17801	-0.1789	-0.16749	-0.12988	-0.11195	-0.12349	-0.1279	-0.12436	-0.12172	-0.12372	-0.12986	-0.13763	-0.14407	-0.14725	-0.14743	-0.14677	-0.14771	-0.15164	-0.15879	-0.16865	-0.18038	-0.19305	-0.206	-0.21903	-0.23228	-0.2461	-0.26084	-0.27671	-0.29378	-0.312	-0.33119	-0.35115	-0.37162	-0.39231	-0.41294	-0.43316	-0.45252	-0.47041	-0.48615	-0.49923	-0.50978	-0.51878	-0.52749
		0.71	-1.86495e-08	-0.00139	-0.06622	-0.164	-0.1821	-0.18606	-0.18348	-0.15788	-0.15221	-0.17449	-0.18726	-0.19093	-0.19466	-0.20229	-0.21345	-0.22579	-0.23633	-0.24315	-0.24677	-0.24973	-0.25457	-0.26265	-0.27429	-0.28891	-0.30517	-0.32145	-0.33664	-0.35046	-0.3633	-0.37577	-0.3884	-0.40159	-0.41552	-0.43024	-0.44566	-0.46163	-0.47786	-0.49393	-0.50922	-0.52292	-0.53433	-0.54332	-0.5507	-0.5577	-0.56515	-0.57312	-0.58122
		0.72	-1.78183e-09	-0.00221	-0.07132	-0.16909	-0.18655	-0.19371	-0.20045	-0.18805	-0.1964	-0.2304	-0.25207	-0.26327	-0.27333	-0.28613	-0.3016	-0.31753	-0.33098	-0.3402	-0.3462	-0.35186	-0.35964	-0.37076	-0.38531	-0.40217	-0.41926	-0.43473	-0.44782	-0.45885	-0.46859	-0.47788	-0.48738	-0.49752	-0.50851	-0.52038	-0.53296	-0.54587	-0.55842	-0.56966	-0.57876	-0.58559	-0.59109	-0.59646	-0.60231	-0.60856	-0.61479	-0.62061	-0.62583
		0.73	-2.51894e-08	-0.00313	-0.0769	-0.17449	-0.19138	-0.20186	-0.21838	-0.22016	-0.24356	-0.2889	-0.31855	-0.33602	-0.35079	-0.36699	-0.38495	-0.40269	-0.41737	-0.42755	-0.43475	-0.44199	-0.45153	-0.46429	-0.47992	-0.49665	-0.51213	-0.52491	-0.53493	-0.54292	-0.54984	-0.55656	-0.56374	-0.57178	-0.58085	-0.59081	-0.60119	-0.61109	-0.61937	-0.62542	-0.62976	-0.63367	-0.63795	-0.64262	-0.64727	-0.65151	-0.65519	-0.65842	-0.66144
		0.74	-1.34084e-08	-0.00414	-0.083	-0.18024	-0.19663	-0.21052	-0.23722	-0.25386	-0.29245	-0.34756	-0.38326	-0.40498	-0.42246	-0.44026	-0.45911	-0.4773	-0.49211	-0.50242	-0.51014	-0.51829	-0.5288	-0.54224	-0.55771	-0.57302	-0.58603	-0.59598	-0.6033	-0.60889	-0.61374	-0.61869	-0.62435	-0.63106	-0.63885	-0.64725	-0.65527	-0.66165	-0.66587	-0.66881	-0.67171	-0.67504	-0.67854	-0.68172	-0.68429	-0.68629	-0.68806	-0.69002	-0.69259
		0.75	-1.61886e-08	-0.00525	-0.08968	-0.18636	-0.20234	-0.21973	-0.25691	-0.28877	-0.34179	-0.40436	-0.44389	-0.46792	-0.48652	-0.50467	-0.52346	-0.54134	-0.55574	-0.56583	-0.57377	-0.58245	-0.59345	-0.60691	-0.62146	-0.63479	-0.6453	-0.65282	-0.65803	-0.66187	-0.66529	-0.66905	-0.67374	-0.67959	-0.68633	-0.69302	-0.69829	-0.70149	-0.7035	-0.70558	-0.70806	-0.7106	-0.71268	-0.71401	-0.71475	-0.71537	-0.7165	-0.71868	-0.7221
		0.76	-3.15098e-08	-0.00647	-0.097	-0.19291	-0.20853	-0.2295	-0.27739	-0.32444	-0.39036	-0.45789	-0.49928	-0.52415	-0.54286	-0.56066	-0.57888	-0.5961	-0.60987	-0.61962	-0.62765	-0.63664	-0.64779	-0.6608	-0.67398	-0.68523	-0.6935	-0.69908	-0.70272	-0.70532	-0.70774	-0.71073	-0.71479	-0.71998	-0.72561	-0.7303	-0.73301	-0.73438	-0.73574	-0.7375	-0.73933	-0.74068	-0.7412	-0.74101	-0.74067	-0.74099	-0.74266	-0.74586	-0.74958
		0.77	-2.66121e-08	-0.00783	-0.10503	-0.19991	-0.21525	-0.23985	-0.29856	-0.36042	-0.43721	-0.50737	-0.5491	-0.57388	-0.59214	-0.60923	-0.62664	-0.64305	-0.65613	-0.6655	-0.67357	-0.68271	-0.69372	-0.70595	-0.71757	-0.72683	-0.73325	-0.73733	-0.73982	-0.74153	-0.74327	-0.74576	-0.7494	-0.75395	-0.75827	-0.76093	-0.76194	-0.76267	-0.7638	-0.7651	-0.76601	-0.76609	-0.76533	-0.7642	-0.76364	-0.76459	-0.76734	-0.77063	-0.77151
		0.78	-1.82675e-08	-0.00929	-0.11383	-0.20742	-0.22254	-0.25082	-0.32032	-0.39627	-0.48165	-0.5525	-0.59354	-0.61766	-0.63519	-0.65142	-0.66793	-0.68348	-0.69586	-0.70488	-0.71294	-0.72208	-0.73274	-0.74398	-0.754	-0.76148	-0.76641	-0.76936	-0.77101	-0.77209	-0.77337	-0.77553	-0.77883	-0.78266	-0.78554	-0.78657	-0.78681	-0.78734	-0.78819	-0.78886	-0.78879	-0.78779	-0.78614	-0.78471	-0.7847	-0.78673	-0.7897	-0.79037	-0.78803
		0.79	-4.17647e-08	-0.01087	-0.12346	-0.21547	-0.23044	-0.26241	-0.34258	-0.43157	-0.52324	-0.59331	-0.63299	-0.65618	-0.67285	-0.68818	-0.70374	-0.71843	-0.73015	-0.73885	-0.74686	-0.75589	-0.76603	-0.77615	-0.78463	-0.79061	-0.79437	-0.79647	-0.7975	-0.79812	-0.7991	-0.80104	-0.80401	-0.80701	-0.8085	-0.80853	-0.80851	-0.80889	-0.80936	-0.80932	-0.80838	-0.80655	-0.80444	-0.80333	-0.80434	-0.80693	-0.8079	-0.80565	-0.80323
		0.8	-2.04004e-08	-0.01263	-0.13401	-0.22413	-0.23901	-0.27467	-0.36522	-0.466	-0.56178	-0.63002	-0.66796	-0.69008	-0.70588	-0.72028	-0.73491	-0.74876	-0.75988	-0.76828	-0.77619	-0.78501	-0.7945	-0.80348	-0.81054	-0.81527	-0.81812	-0.81958	-0.82016	-0.82046	-0.82124	-0.82302	-0.82563	-0.82771	-0.82807	-0.82765	-0.82753	-0.82771	-0.82773	-0.82702	-0.82536	-0.82298	-0.82087	-0.82056	-0.82245	-0.82396	-0.82216	-0.81955	-0.8177
		0.81	-3.34044e-08	-0.01446	-0.14554	-0.23343	-0.24829	-0.2876	-0.38815	-0.49926	-0.59723	-0.66293	-0.69896	-0.71997	-0.7349	-0.74841	-0.76212	-0.77517	-0.78573	-0.79386	-0.80164	-0.81014	-0.81891	-0.82675	-0.83257	-0.83629	-0.83843	-0.83942	-0.83965	-0.83973	-0.84037	-0.84204	-0.84422	-0.84538	-0.84499	-0.8444	-0.84419	-0.84413	-0.8437	-0.84243	-0.84021	-0.83754	-0.83586	-0.83652	-0.83834	-0.83749	-0.83478	-0.83264	-0.83096
		0.82	-2.95971e-08	-0.01638	-0.15814	-0.24345	-0.25833	-0.30125	-0.41125	-0.53114	-0.62968	-0.6924	-0.72644	-0.74636	-0.76046	-0.77309	-0.78593	-0.79823	-0.80826	-0.81614	-0.82375	-0.83187	-0.83987	-0.84664	-0.85138	-0.85429	-0.85589	-0.85651	-0.8565	-0.85642	-0.85698	-0.85851	-0.86023	-0.86057	-0.85977	-0.85912	-0.8588	-0.85849	-0.85764	-0.8559	-0.85328	-0.85063	-0.84967	-0.851	-0.85144	-0.84898	-0.84654	-0.84468	-0.84275
		0.83	-1.3669e-08	-0.0184	-0.1719	-0.25425	-0.2692	-0.31564	-0.43444	-0.56149	-0.65925	-0.71876	-0.75083	-0.76969	-0.783	-0.7948	-0.8068	-0.81839	-0.82796	-0.83558	-0.84299	-0.85067	-0.8579	-0.86368	-0.86751	-0.86976	-0.87094	-0.8713	-0.8711	-0.87091	-0.87142	-0.87282	-0.87404	-0.87372	-0.87274	-0.87204	-0.87161	-0.87105	-0.86984	-0.86773	-0.86487	-0.86251	-0.86239	-0.86359	-0.86218	-0.85952	-0.85739	-0.8555	-0.85318
		0.84	-1.08753e-08	-0.02063	-0.1869	-0.2659	-0.28095	-0.33079	-0.45761	-0.59023	-0.68616	-0.74237	-0.77251	-0.79035	-0.8029	-0.81392	-0.82512	-0.83606	-0.84519	-0.85257	-0.85973	-0.86693	-0.8734	-0.8783	-0.88137	-0.8831	-0.88397	-0.88412	-0.88378	-0.88351	-0.88399	-0.88524	-0.88595	-0.88518	-0.88414	-0.88339	-0.88285	-0.88205	-0.88056	-0.87816	-0.87521	-0.87337	-0.87391	-0.87408	-0.87162	-0.86921	-0.86723	-0.86512	-0.86242
		0.85	-5.55187e-09	-0.02308	-0.20324	-0.27847	-0.29365	-0.34674	-0.4807	-0.61732	-0.7106	-0.76351	-0.79181	-0.80867	-0.82051	-0.83078	-0.84123	-0.85155	-0.86028	-0.86742	-0.87431	-0.881	-0.88675	-0.89087	-0.89331	-0.89463	-0.89525	-0.89525	-0.89481	-0.89449	-0.89494	-0.89602	-0.89627	-0.89522	-0.89416	-0.89336	-0.89271	-0.89171	-0.89	-0.88739	-0.88452	-0.88331	-0.88405	-0.88284	-0.88024	-0.87804	-0.87606	-0.87368	-0.87063
		0.86	-1.69221e-09	-0.02592	-0.22102	-0.29204	-0.30737	-0.36351	-0.50363	-0.64277	-0.73279	-0.78248	-0.809	-0.82492	-0.83608	-0.84566	-0.8554	-0.86515	-0.87351	-0.8804	-0.88698	-0.89317	-0.89825	-0.90168	-0.90361	-0.90461	-0.90504	-0.90492	-0.9044	-0.90405	-0.90448	-0.90538	-0.90522	-0.90403	-0.90295	-0.90211	-0.90137	-0.90021	-0.89832	-0.89556	-0.89293	-0.89236	-0.89268	-0.89053	-0.88809	-0.88604	-0.88392	-0.88131	-0.878
		0.87	6.88706e-09	-0.02937	-0.24035	-0.30669	-0.32215	-0.38113	-0.52635	-0.66663	-0.75294	-0.7995	-0.82433	-0.83935	-0.84987	-0.8588	-0.86788	-0.87709	-0.8851	-0.89174	-0.898	-0.90369	-0.90814	-0.911	-0.91251	-0.91325	-0.91352	-0.91332	-0.91275	-0.91238	-0.91278	-0.91349	-0.913	-0.91175	-0.91066	-0.9098	-0.90896	-0.90768	-0.90566	-0.90284	-0.90055	-0.90047	-0.89995	-0.89748	-0.8952	-0.89321	-0.89094	-0.8881	-0.88479
		0.88	1.73907e-08	-0.03358	-0.2613	-0.32251	-0.33808	-0.39961	-0.54882	-0.68895	-0.77126	-0.81481	-0.83803	-0.85217	-0.86209	-0.8704	-0.87887	-0.88758	-0.89526	-0.90163	-0.90755	-0.91276	-0.91665	-0.91902	-0.92019	-0.92072	-0.92088	-0.92061	-0.92	-0.91962	-0.92	-0.92052	-0.91977	-0.91852	-0.91741	-0.91653	-0.91563	-0.91426	-0.91214	-0.90932	-0.90747	-0.90759	-0.90619	-0.90377	-0.90162	-0.89962	-0.89723	-0.89419	-0.89125
		0.89	2.79097e-08	-0.03874	-0.28384	-0.33954	-0.35522	-0.41898	-0.571	-0.70983	-0.78793	-0.8286	-0.85028	-0.86356	-0.87291	-0.88065	-0.88854	-0.89678	-0.90414	-0.91024	-0.91583	-0.92057	-0.92397	-0.92593	-0.92682	-0.92718	-0.92726	-0.92694	-0.9263	-0.9259	-0.92626	-0.9266	-0.92568	-0.92444	-0.92331	-0.92244	-0.92147	-0.92004	-0.91786	-0.91511	-0.91372	-0.91371	-0.91172	-0.90941	-0.90741	-0.90534	-0.90284	-0.8997	-0.89749
		0.9	1.07007e-09	-0.04503	-0.30791	-0.35786	-0.37362	-0.43924	-0.59288	-0.72935	-0.80312	-0.84103	-0.86124	-0.87369	-0.88249	-0.88971	-0.89706	-0.90486	-0.91191	-0.91773	-0.92298	-0.92729	-0.93024	-0.93186	-0.93253	-0.93276	-0.93277	-0.93242	-0.93175	-0.93135	-0.93168	-0.93185	-0.93082	-0.9296	-0.92847	-0.92759	-0.92658	-0.92513	-0.92289	-0.92029	-0.91932	-0.91891	-0.9167	-0.91448	-0.91258	-0.91045	-0.90784	-0.9048	-0.90349
		0.91	2.17871e-08	-0.0528	-0.33342	-0.37751	-0.39333	-0.46041	-0.61443	-0.74762	-0.81698	-0.85226	-0.87106	-0.8827	-0.89098	-0.89771	-0.90457	-0.91194	-0.91868	-0.92423	-0.92914	-0.93304	-0.93561	-0.93694	-0.93744	-0.93756	-0.93751	-0.93714	-0.93647	-0.93606	-0.93636	-0.93637	-0.93528	-0.93409	-0.93296	-0.93209	-0.93105	-0.92959	-0.92733	-0.92492	-0.92428	-0.92336	-0.92116	-0.91904	-0.91718	-0.91502	-0.91229	-0.90961	-0.90896
		0.92	7.46396e-08	-0.06255	-0.36044	-0.39856	-0.41439	-0.48247	-0.63566	-0.76474	-0.82967	-0.86242	-0.87987	-0.89072	-0.8985	-0.90478	-0.91117	-0.91814	-0.92458	-0.92985	-0.93442	-0.93796	-0.94018	-0.94129	-0.94165	-0.94168	-0.94159	-0.94121	-0.94052	-0.94011	-0.94037	-0.94025	-0.93915	-0.93797	-0.93686	-0.93601	-0.93495	-0.9335	-0.93123	-0.92906	-0.92862	-0.92724	-0.92511	-0.92312	-0.92127	-0.9191	-0.9163	-0.9142	-0.91357
		0.93	3.24505e-08	-0.07493	-0.38878	-0.42102	-0.43684	-0.50541	-0.65657	-0.7808	-0.84131	-0.87162	-0.88779	-0.89785	-0.90515	-0.91102	-0.91697	-0.92355	-0.9297	-0.93468	-0.93894	-0.94213	-0.94407	-0.945	-0.94524	-0.94521	-0.94508	-0.94469	-0.944	-0.94358	-0.94381	-0.94358	-0.94248	-0.94132	-0.94023	-0.93939	-0.93834	-0.9369	-0.93465	-0.93274	-0.93235	-0.93067	-0.9286	-0.92676	-0.92491	-0.92272	-0.91993	-0.91852	-0.91724
		0.94	1.03684e-07	-0.08994	-0.41821	-0.44492	-0.4607	-0.52921	-0.67715	-0.79591	-0.85201	-0.87998	-0.8949	-0.9042	-0.91105	-0.91653	-0.92206	-0.92827	-0.93412	-0.93882	-0.94278	-0.94566	-0.94735	-0.94813	-0.94829	-0.9482	-0.94805	-0.94766	-0.94696	-0.94653	-0.94672	-0.94641	-0.94534	-0.94419	-0.94314	-0.94232	-0.94128	-0.93986	-0.93765	-0.93599	-0.93553	-0.93372	-0.93169	-0.92999	-0.92814	-0.92592	-0.92328	-0.92246	-0.92028
		0.95	6.94495e-08	-0.10567	-0.4485	-0.47027	-0.48596	-0.55383	-0.6974	-0.81014	-0.86187	-0.88758	-0.9013	-0.90986	-0.91626	-0.92138	-0.92653	-0.93236	-0.93793	-0.94236	-0.94602	-0.94863	-0.95011	-0.95077	-0.95086	-0.95072	-0.95056	-0.95016	-0.94947	-0.94903	-0.94918	-0.9488	-0.94778	-0.94663	-0.94562	-0.94482	-0.9438	-0.94242	-0.94026	-0.93886	-0.93823	-0.9364	-0.93443	-0.93283	-0.93101	-0.92874	-0.92639	-0.92586	-0.92303
		0.96	1.22529e-07	-0.12592	-0.47948	-0.49708	-0.5126	-0.57922	-0.71733	-0.82358	-0.87099	-0.8945	-0.90708	-0.91491	-0.92087	-0.92566	-0.93043	-0.93591	-0.94118	-0.94535	-0.94874	-0.9511	-0.9524	-0.95297	-0.95301	-0.95284	-0.95265	-0.95227	-0.95157	-0.95112	-0.95124	-0.95081	-0.94983	-0.9487	-0.94774	-0.94696	-0.94597	-0.94461	-0.94254	-0.94135	-0.94052	-0.93874	-0.93684	-0.93532	-0.93354	-0.93123	-0.92929	-0.92863	-0.92556
		0.97	1.32585e-07	-0.14982	-0.51102	-0.5253	-0.54057	-0.60531	-0.73691	-0.83632	-0.87945	-0.90081	-0.9123	-0.91941	-0.92495	-0.92942	-0.93384	-0.93896	-0.94395	-0.94786	-0.951	-0.95314	-0.95428	-0.95478	-0.95479	-0.95459	-0.95439	-0.95401	-0.95332	-0.95285	-0.95294	-0.95248	-0.95155	-0.95043	-0.94951	-0.94876	-0.9478	-0.94649	-0.94449	-0.94349	-0.94247	-0.94075	-0.93896	-0.9375	-0.93577	-0.93344	-0.93196	-0.93086	-0.92782
		0.98	1.38704e-07	-0.18085	-0.54311	-0.55489	-0.5698	-0.63198	-0.75616	-0.8484	-0.88732	-0.9066	-0.91703	-0.92344	-0.92855	-0.93273	-0.93681	-0.94158	-0.94629	-0.94994	-0.95285	-0.95479	-0.9558	-0.95624	-0.95624	-0.95601	-0.95581	-0.95544	-0.95476	-0.95427	-0.95432	-0.95384	-0.95296	-0.95186	-0.95099	-0.95026	-0.94934	-0.94807	-0.94617	-0.94531	-0.94413	-0.94247	-0.94082	-0.93939	-0.93771	-0.9354	-0.93437	-0.93273	-0.92982
		0.99	7.67175e-08	-0.21833	-0.57579	-0.58574	-0.60016	-0.6591	-0.77506	-0.8599	-0.89467	-0.9119	-0.92132	-0.92704	-0.93174	-0.93562	-0.93938	-0.9438	-0.94823	-0.95165	-0.95434	-0.95611	-0.957	-0.95741	-0.9574	-0.95716	-0.95694	-0.95659	-0.95591	-0.9554	-0.95542	-0.95493	-0.9541	-0.95302	-0.9522	-0.9515	-0.95062	-0.94939	-0.94759	-0.94683	-0.94556	-0.94393	-0.94242	-0.94102	-0.93939	-0.93714	-0.93646	-0.93441	-0.93161
		1	6.8623e-09	-0.26392	-0.60915	-0.6177	-0.63143	-0.68657	-0.7936	-0.87088	-0.90156	-0.91678	-0.92522	-0.93028	-0.93455	-0.93816	-0.9416	-0.94567	-0.94983	-0.95303	-0.95551	-0.95713	-0.95793	-0.95831	-0.95831	-0.95805	-0.95782	-0.95748	-0.95682	-0.95629	-0.95628	-0.95578	-0.955	-0.95394	-0.95318	-0.95249	-0.95166	-0.95048	-0.94878	-0.94809	-0.94676	-0.94516	-0.94379	-0.94243	-0.94082	-0.9387	-0.9382	-0.93591	-0.93322
[truncated: 62 more columns]

## Sheet: Figure 2
Figure 2a	Neg	Pos	Neg+pos		Figure 2b	Neg	Pos	Neg+pos		Figure 2c	N	N	P	P	N+P	N+P		Figure 2d	Neg	Pos	Neg+pos
	1.57407e-05	1.57407e-05	1.57407e-05			5.32814	5.32814	5.32814			Frequency	Amplitude	Frequency	Amplitude	Frequency	Amplitude			0.11765	0.11765	0.23529	Frequency
	1.57407e-05	1.57407e-05	1.57407e-05			5.32814	5.32814	5.32814			1.57407e-05	5.32814	1.57407e-05	5.32814	1.57407e-05	5.32814			0.42052	0.1905	0.61102	Amplitude
	1.57407e-05	1.57407e-05	1.57407e-05			5.32814	5.32814	5.32814			1.57407e-05	5.32814	1.57407e-05	5.32814	1.57407e-05	5.32814
	1.57407e-05	1.57407e-05	1.57407e-05			5.32814	5.32814	5.32814			1.57407e-05	5.32814	1.57407e-05	5.32814	1.57407e-05	5.32814
	1.57407e-05	1.57407e-05	1.57407e-05			5.32814	5.32814	5.32814			1.57407e-05	5.32814	1.57407e-05	5.32814	1.57407e-05	5.32814
	1.57407e-05	1.57407e-05	1.57407e-05			5.32814	5.32814	5.32814			1.57407e-05	5.32814	1.57407e-05	5.32814	1.57407e-05	5.32814
	1.57407e-05	1.57407e-05	1.57407e-05			5.32814	5.32814	5.32814			1.57407e-05	5.32814	1.57407e-05	5.32814	1.57407e-05	5.32814
	1.57407e-05	1.57407e-05	1.57407e-05			5.32814	5.32814	5.32814			1.57407e-05	5.32814	1.57407e-05	5.32814	1.57407e-05	5.32814
	1.57407e-05	1.57407e-05	1.57407e-05			5.32814	5.32814	5.32814			1.57407e-05	5.32814	1.57407e-05	5.32814	1.57407e-05	5.32814
	1.57407e-05	1.57407e-05	1.57407e-05			5.32813	5.32815	5.32815			1.57407e-05	5.32814	1.57407e-05	5.32814	1.57407e-05	5.32814
	1.57407e-05	1.57407e-05	1.57407e-05			5.32813	5.32815	5.32815			1.57407e-05	5.32813	1.57407e-05	5.32815	1.57407e-05	5.32815
	1.57407e-05	1.57407e-05	1.57407e-05			5.32813	5.32816	5.32816			1.57407e-05	5.32813	1.57407e-05	5.32815	1.57407e-05	5.32815
	1.57407e-05	1.57407e-05	1.57407e-05			5.32812	5.32816	5.32816			1.57407e-05	5.32813	1.57407e-05	5.32816	1.57407e-05	5.32816
	1.57407e-05	1.57407e-05	1.57407e-05			5.32811	5.32817	5.32817			1.57407e-05	5.32812	1.57407e-05	5.32816	1.57407e-05	5.32816
	1.57407e-05	1.57407e-05	1.57407e-05			5.32811	5.32818	5.32818			1.57407e-05	5.32811	1.57407e-05	5.32817	1.57407e-05	5.32817
	1.57407e-05	1.57407e-05	1.57407e-05			5.3281	5.3282	5.3282			1.57407e-05	5.32811	1.57407e-05	5.32818	1.57407e-05	5.32818
	1.57407e-05	1.57407e-05	1.57407e-05			5.32808	5.32821	5.32821			1.57407e-05	5.3281	1.57407e-05	5.3282	1.57407e-05	5.3282
	1.57407e-05	1.57407e-05	1.57407e-05			5.32807	5.32824	5.32824			1.57407e-05	5.32808	1.57407e-05	5.32821	1.57407e-05	5.32821
	1.57407e-05	1.57407e-05	1.57407e-05			5.32805	5.32826	5.32826			1.57407e-05	5.32807	1.57407e-05	5.32824	1.57407e-05	5.32824
	1.57407e-05	1.57407e-05	1.57407e-05			5.32802	5.32829	5.32829			1.57407e-05	5.32805	1.57407e-05	5.32826	1.57407e-05	5.32826
	1.57407e-05	1.57407e-05	1.57407e-05			5.328	5.32832	5.32832			1.57407e-05	5.32802	1.57407e-05	5.32829	1.57407e-05	5.32829
	1.57407e-05	1.57407e-05	1.57407e-05			5.32797	5.32836	5.32836			1.57407e-05	5.328	1.57407e-05	5.32832	1.57407e-05	5.32832
	1.57407e-05	1.57407e-05	1.57407e-05			5.32793	5.32841	5.32841			1.57407e-05	5.32797	1.57407e-05	5.32836	1.57407e-05	5.32836
	1.57407e-05	1.57407e-05	1.57407e-05			5.32789	5.32846	5.32846			1.57407e-05	5.32793	1.57407e-05	5.32841	1.57407e-05	5.32841
	1.57407e-05	1.57407e-05	1.57407e-05			5.32784	5.32852	5.32852			1.57407e-05	5.32789	1.57407e-05	5.32846	1.57407e-05	5.32846
	1.57407e-05	1.57407e-05	1.57407e-05			5.32779	5.32858	5.32858			1.57407e-05	5.32784	1.57407e-05	5.32852	1.57407e-05	5.32852
	1.57407e-05	1.57407e-05	1.57407e-05			5.32773	5.32866	5.32866			1.57407e-05	5.32779	1.57407e-05	5.32858	1.57407e-05	5.32858
	1.57407e-05	1.57407e-05	1.57407e-05			5.32767	5.32874	5.32874			1.57407e-05	5.32773	1.57407e-05	5.32866	1.57407e-05	5.32866
	1.57407e-05	1.57407e-05	1.57407e-05			5.32759	5.32884	5.32884			1.57407e-05	5.32767	1.57407e-05	5.32874	1.57407e-05	5.32874
	1.57407e-05	1.57407e-05	1.57407e-05			5.32751	5.32894	5.32894			1.57407e-05	5.32759	1.57407e-05	5.32884	1.57407e-05	5.32884
	1.57407e-05	1.57407e-05	1.57407e-05			5.32741	5.32906	5.32906			1.57407e-05	5.32751	1.57407e-05	5.32894	1.57407e-05	5.32894
	1.57407e-05	1.57407e-05	1.57407e-05			5.32731	5.32919	5.32919			1.57407e-05	5.32741	1.57407e-05	5.32906	1.57407e-05	5.32906
	1.57407e-05	1.57407e-05	1.57407e-05			5.3272	5.32933	5.32933			1.57407e-05	5.32731	1.57407e-05	5.32919	1.57407e-05	5.32919
	1.57407e-05	1.57407e-05	1.57407e-05			5.32707	5.32949	5.32949			1.57407e-05	5.3272	1.57407e-05	5.32933	1.57407e-05	5.32933
	1.57407e-05	1.57407e-05	1.57407e-05			5.32693	5.32966	5.32966			1.57407e-05	5.32707	1.57407e-05	5.32949	1.57407e-05	5.32949
	1.57407e-05	1.57407e-05	1.57407e-05			5.32678	5.32985	5.32985			1.57407e-05	5.32693	1.57407e-05	5.32966	1.57407e-05	5.32966
	1.57407e-05	1.57407e-05	1.57407e-05			5.32662	5.33005	5.33005			1.57407e-05	5.32678	1.57407e-05	5.32985	1.57407e-05	5.32985
	1.57407e-05	1.57407e-05	1.57407e-05			5.32644	5.33027	5.33027			1.57407e-05	5.32662	1.57407e-05	5.33005	1.57407e-05	5.33005
	1.57407e-05	1.57407e-05	1.57407e-05			5.32624	5.33051	5.33051			1.57407e-05	5.32644	1.57407e-05	5.33027	1.57407e-05	5.33027
	1.57407e-05	1.57407e-05	1.57407e-05			5.32603	5.33077	5.33077			1.57407e-05	5.32624	1.57407e-05	5.33051	1.57407e-05	5.33051
	1.57407e-05	1.57407e-05	1.57407e-05			5.3258	5.33105	5.33105			1.57407e-05	5.32603	1.57407e-05	5.33077	1.57407e-05	5.33077
	1.57407e-05	1.57407e-05	1.57407e-05			5.32555	5.33135	5.33135			1.57407e-05	5.3258	1.57407e-05	5.33105	1.57407e-05	5.33105
	1.57407e-05	1.57407e-05	1.57407e-05			5.32527	5.33167	5.33167			1.57407e-05	5.32555	1.57407e-05	5.33135	1.57407e-05	5.33135
	1.57407e-05	1.57407e-05	1.57407e-05			5.32498	5.33202	5.33202			1.57407e-05	5.32527	1.57407e-05	5.33167	1.57407e-05	5.33167
	1.57407e-05	1.57407e-05	1.57407e-05			5.32466	5.3324	5.3324			1.57407e-05	5.32498	1.57407e-05	5.33202	1.57407e-05	5.33202
	1.57407e-05	1.57407e-05	1.57407e-05			5.32432	5.33279	5.33279			1.57407e-05	5.32466	1.57407e-05	5.3324	1.57407e-05	5.3324
	1.57407e-05	1.57407e-05	1.57407e-05			5.32395	5.33322	5.33322			1.57407e-05	5.32432	1.57407e-05	5.33279	1.57407e-05	5.33279
	1.57407e-05	1.57407e-05	1.57407e-05			5.32355	5.33368	5.33368			1.57407e-05	5.32395	1.57407e-05	5.33322	1.57407e-05	5.33322
	1.57407e-05	1.57407e-05	1.57407e-05			5.32312	5.33416	5.33416			1.57407e-05	5.32355	1.57407e-05	5.33368	1.57407e-05	5.33368
	1.57407e-05	1.57407e-05	1.57407e-05			5.32266	5.33468	5.33468			1.57407e-05	5.32312	1.57407e-05	5.33416	1.57407e-05	5.33416
	1.57407e-05	1.57407e-05	1.57407e-05			5.32216	5.33522	5.33522			1.57407e-05	5.32266	1.57407e-05	5.33468	1.57407e-05	5.33468
	1.57407e-05	1.57407e-05	1.57407e-05			5.32163	5.33581	5.33581			1.57407e-05	5.32216	1.57407e-05	5.33522	1.57407e-05	5.33522
	1.57407e-05	1.57407e-05	1.57407e-05			5.32106	5.33642	5.33642			1.57407e-05	5.32163	1.57407e-05	5.33581	1.57407e-05	5.33581
	1.57407e-05	1.57407e-05	1.57407e-05			5.32045	5.33708	5.33708			1.57407e-05	5.32106	1.57407e-05	5.33642	1.57407e-05	5.33642
	1.57407e-05	1.57407e-05	1.57407e-05			5.3198	5.33777	5.33777			1.57407e-05	5.32045	1.57407e-05	5.33708	1.57407e-05	5.33708
	1.57407e-05	1.57407e-05	1.57407e-05			5.3191	5.33849	5.33849			1.57407e-05	5.3198	1.57407e-05	5.33777	1.57407e-05	5.33777
	1.57407e-05	1.57407e-05	1.57407e-05			5.31834	5.33926	5.33926			1.57407e-05	5.3191	1.57407e-05	5.33849	1.57407e-05	5.33849
	1.57407e-05	1.57407e-05	1.57407e-05			5.31754	5.34007	5.34007			1.57407e-05	5.31834	1.57407e-05	5.33926	1.57407e-05	5.33926
	1.57407e-05	1.57407e-05	1.57407e-05			5.31668	5.34093	5.34093			1.57407e-05	5.31754	1.57407e-05	5.34007	1.57407e-05	5.34007
	1.57407e-05	1.57407e-05	1.57407e-05			5.31576	5.34183	5.34183			1.57407e-05	5.31668	1.57407e-05	5.34093	1.57407e-05	5.34093
	1.57407e-05	1.57407e-05	1.57407e-05			5.31477	5.34277	5.34277			1.57407e-05	5.31576	1.57407e-05	5.34183	1.57407e-05	5.34183
	1.57407e-05	1.57407e-05	1.57407e-05			5.31372	5.34376	5.34376			1.57407e-05	5.31477	1.57407e-05	5.34277	1.57407e-05	5.34277
	1.57407e-05	1.57407e-05	1.57407e-05			5.31259	5.3448	5.3448			1.57407e-05	5.31372	1.57407e-05	5.34376	1.57407e-05	5.34376
	1.57407e-05	1.57407e-05	1.57407e-05			5.31139	5.3459	5.3459			1.57407e-05	5.31259	1.57407e-05	5.3448	1.57407e-05	5.3448
	1.57407e-05	1.57407e-05	1.57407e-05			5.31011	5.34704	5.34704			1.57407e-05	5.31139	1.57407e-05	5.3459	1.57407e-05	5.3459
	1.57407e-05	1.57407e-05	1.57407e-05			5.30873	5.34824	5.34824			1.57407e-05	5.31011	1.57407e-05	5.34704	1.57407e-05	5.34704
	1.57407e-05	1.57407e-05	1.57407e-05			5.30727	5.34949	5.34949			1.57407e-05	5.30873	1.57407e-05	5.34824	1.57407e-05	5.34824
	1.57407e-05	1.57407e-05	1.57407e-05			5.3057	5.35079	5.35079			1.57407e-05	5.30727	1.57407e-05	5.34949	1.57407e-05	5.34949
	1.57407e-05	1.57407e-05	1.57407e-05			5.30403	5.35216	5.35216			1.57407e-05	5.3057	1.57407e-05	5.35079	1.57407e-05	5.35079
	1.57407e-05	1.57407e-05	1.57407e-05			5.30224	5.35359	5.35359			1.57407e-05	5.30403	1.57407e-05	5.35216	1.57407e-05	5.35216
	1.57407e-05	1.57407e-05	1.57407e-05			5.30034	5.35507	5.35507			1.57407e-05	5.30224	1.57407e-05	5.35359	1.57407e-05	5.35359
	1.57407e-05	1.57407e-05	1.57407e-05			5.29831	5.35662	5.35662			1.57407e-05	5.30034	1.57407e-05	5.35507	1.57407e-05	5.35507
	1.57407e-05	1.57407e-05	1.57407e-05			5.29614	5.35824	5.35824			1.57407e-05	5.29831	1.57407e-05	5.35662	1.57407e-05	5.35662
	1.57407e-05	1.57407e-05	1.57407e-05			5.29383	5.35991	5.35991			1.57407e-05	5.29614	1.57407e-05	5.35824	1.57407e-05	5.35824
	1.57407e-05	1.57407e-05	1.57407e-05			5.29137	5.36166	5.36166			1.57407e-05	5.29383	1.57407e-05	5.35991	1.57407e-05	5.35991
	1.57407e-05	1.57407e-05	1.57407e-05			5.28874	5.36348	5.36348			1.57407e-05	5.29137	1.57407e-05	5.36166	1.57407e-05	5.36166
	1.57407e-05	1.57407e-05	1.57407e-05			5.28594	5.36536	5.36536			1.57407e-05	5.28874	1.57407e-05	5.36348	1.57407e-05	5.36348
	1.57407e-05	1.57407e-05	1.57407e-05			5.28296	5.36732	5.36732			1.57407e-05	5.28594	1.57407e-05	5.36536	1.57407e-05	5.36536
	1.57407e-05	1.57407e-05	1.57407e-05			5.27978	5.36935	5.36935			1.57407e-05	5.28296	1.57407e-05	5.36732	1.57407e-05	5.36732
	1.57407e-05	1.57407e-05	1.57407e-05			5.2764	5.37146	5.37146			1.57407e-05	5.27978	1.57407e-05	5.36935	1.57407e-05	5.36935
	1.57407e-05	1.57407e-05	1.57407e-05			5.2728	5.37364	5.37364			1.57407e-05	5.2764	1.57407e-05	5.37146	1.57407e-05	5.37146
	1.57407e-05	1.57407e-05	1.57407e-05			5.26897	5.37591	5.37591			1.57407e-05	5.2728	1.57407e-05	5.37364	1.57407e-05	5.37364
	1.57407e-05	1.57407e-05	1.57407e-05			5.2649	5.37825	5.37825			1.57407e-05	5.26897	1.57407e-05	5.37591	1.57407e-05	5.37591
	1.57407e-05	1.57407e-05	1.57407e-05			5.26057	5.38067	5.38067			1.57407e-05	5.2649	1.57407e-05	5.37825	1.57407e-05	5.37825
	1.57407e-05	1.57407e-05	1.57407e-05			5.25598	5.38318	5.38318			1.57407e-05	5.26057	1.57407e-05	5.38067	1.57407e-05	5.38067
	1.57407e-05	1.57407e-05	1.57407e-05			5.2511	5.38577	5.38577			1.57407e-05	5.25598	1.57407e-05	5.38318	1.57407e-05	5.38318
	1.57407e-05	1.57407e-05	1.57407e-05			5.24593	5.38845	5.38845			1.57407e-05	5.2511	1.57407e-05	5.38577	1.57407e-05	5.38577
	1.57407e-05	1.57407e-05	1.57407e-05			5.24045	5.39121	5.39121			1.57407e-05	5.24593	1.57407e-05	5.38845	1.57407e-05	5.38845
	1.57407e-05	1.57407e-05	1.57407e-05			5.23465	5.39407	5.39407			1.57407e-05	5.24045	1.57407e-05	5.39121	1.57407e-05	5.39121
	1.57407e-05	1.57407e-05	1.57407e-05			5.2285	5.39701	5.39701			1.57407e-05	5.23465	1.57407e-05	5.39407	1.57407e-05	5.39407
	1.57407e-05	1.57407e-05	1.57407e-05			5.22201	5.40005	5.40005			1.57407e-05	5.2285	1.57407e-05	5.39701	1.57407e-05	5.39701
	1.57407e-05	1.57407e-05	1.57407e-05			5.21515	5.40318	5.40318			1.57407e-05	5.22201	1.57407e-05	5.40005	1.57407e-05	5.40005
	1.57407e-05	1.57407e-05	1.57407e-05			5.20791	5.4064	5.4064			1.57407e-05	5.21515	1.57407e-05	5.40318	1.57407e-05	5.40318
	1.57407e-05	1.57407e-05	1.57407e-05			5.20027	5.40972	5.40972			1.57407e-05	5.20791	1.57407e-05	5.4064	1.57407e-05	5.4064
	1.57407e-05	1.57407e-05	1.57407e-05			5.19223	5.41314	5.41314			1.57407e-05	5.20027	1.57407e-05	5.40972	1.57407e-05	5.40972
	1.57407e-05	1.57407e-05	1.57407e-05			5.18378	5.41666	5.41666			1.57407e-05	5.19223	1.57407e-05	5.41314	1.57407e-05	5.41314
	1.57407e-05	1.57407e-05	1.57407e-05			5.17489	5.42028	5.42028			1.57407e-05	5.18378	1.57407e-05	5.41666	1.57407e-05	5.41666
	1.57407e-05	1.57407e-05	1.57407e-05			5.16556	5.424	5.424			1.57407e-05	5.17489	1.57407e-05	5.42028	1.57407e-05	5.42028
	1.57407e-05	1.57407e-05	1.57407e-05			5.15579	5.42783	5.42783			1.57407e-05	5.16556	1.57407e-05	5.424	1.57407e-05	5.424
	1.57407e-05	1.57407e-05	1.57407e-05			5.14555	5.43175	5.43175			1.57407e-05	5.15579	1.57407e-05	5.42783	1.57407e-05	5.42783
	1.57407e-05	1.57407e-05	1.57407e-05			5.13485	5.43579	5.43579			1.57407e-05	5.14555	1.57407e-05	5.43175	1.57407e-05	5.43175
	1.57407e-05	1.57407e-05	1.57407e-05			5.12367	5.43993	5.43993			1.57407e-05	5.13485	1.57407e-05	5.43579	1.57407e-05	5.43579
	1.57407e-05	1.57407e-05	1.57407e-05			5.11202	5.44418	5.44418			1.57407e-05	5.12367	1.57407e-05	5.43993	1.57407e-05	5.43993
	1.57407e-05	1.57407e-05	1.57407e-05			5.09988	5.44854	5.44854			1.57407e-05	5.11202	1.57407e-05	5.44418	1.57407e-05	5.44418
	1.57407e-05	1.57407e-05	1.57407e-05			5.08727	5.453	5.453			1.57407e-05	5.09988	1.57407e-05	5.44854	1.57407e-05	5.44854
	1.57407e-05	1.57407e-05	1.57407e-05			5.07416	5.45759	5.45759			1.57407e-05	5.08727	1.57407e-05	5.453	1.57407e-05	5.453
	1.57407e-05	1.48148e-05	1.48148e-05			5.06058	5.46228	5.46228			1.57407e-05	5.07416	1.57407e-05	5.45759	1.57407e-05	5.45759
	1.57407e-05	1.48148e-05	1.48148e-05			5.04651	5.46709	5.46709			1.57407e-05	5.06058	1.48148e-05	5.46228	1.48148e-05	5.46228
	1.66667e-05	1.48148e-05	1.48148e-05			5.03196	5.47201	5.47201			1.57407e-05	5.04651	1.48148e-05	5.46709	1.48148e-05	5.46709
	1.66667e-05	1.48148e-05	1.48148e-05			5.01694	5.47705	5.47705			1.66667e-05	5.03196	1.48148e-05	5.47201	1.48148e-05	5.47201
	1.66667e-05	1.48148e-05	1.48148e-05			5.00145	5.4822	5.4822			1.66667e-05	5.01694	1.48148e-05	5.47705	1.48148e-05	5.47705
	1.66667e-05	1.48148e-05	1.48148e-05			4.9855	5.48747	5.48747			1.66667e-05	5.00145	1.48148e-05	5.4822	1.48148e-05	5.4822
	1.66667e-05	1.48148e-05	1.48148e-05			4.96909	5.49286	5.49286			1.66667e-05	4.9855	1.48148e-05	5.48747	1.48148e-05	5.48747
	1.66667e-05	1.48148e-05	1.48148e-05			4.95225	5.49838	5.49838			1.66667e-05	4.96909	1.48148e-05	5.49286	1.48148e-05	5.49286
	1.66667e-05	1.48148e-05	1.48148e-05			4.93498	5.50401	5.50401			1.66667e-05	4.95225	1.48148e-05	5.49838	1.48148e-05	5.49838
	1.66667e-05	1.48148e-05	1.48148e-05			4.91728	5.50976	5.50976			1.66667e-05	4.93498	1.48148e-05	5.50401	1.48148e-05	5.50401
	1.66667e-05	1.48148e-05	1.48148e-05			4.89919	5.51563	5.51563			1.66667e-05	4.91728	1.48148e-05	5.50976	1.48148e-05	5.50976
	1.66667e-05	1.48148e-05	1.48148e-05			4.88069	5.52163	5.52163			1.66667e-05	4.89919	1.48148e-05	5.51563	1.48148e-05	5.51563
	1.66667e-05	1.48148e-05	1.48148e-05			4.86183	5.52775	5.52775			1.66667e-05	4.88069	1.48148e-05	5.52163	1.48148e-05	5.52163
	1.66667e-05	1.48148e-05	1.48148e-05			4.84259	5.534	5.534			1.66667e-05	4.86183	1.48148e-05	5.52775	1.48148e-05	5.52775
	1.66667e-05	1.48148e-05	1.48148e-05			4.82301	5.54037	5.54037			1.66667e-05	4.84259	1.48148e-05	5.534	1.48148e-05	5.534
	1.66667e-05	1.48148e-05	1.48148e-05			4.80311	5.54686	5.54686			1.66667e-05	4.82301	1.48148e-05	5.54037	1.48148e-05	5.54037
	1.66667e-05	1.48148e-05	1.48148e-05			4.78288	5.55348	5.55348			1.66667e-05	4.80311	1.48148e-05	5.54686	1.48148e-05	5.54686
	1.66667e-05	1.48148e-05	1.48148e-05			4.76236	5.56023	5.56023			1.66667e-05	4.78288	1.48148e-05	5.55348	1.48148e-05	5.55348
	1.66667e-05	1.48148e-05	1.48148e-05			4.74156	5.5671	5.5671			1.66667e-05	4.76236	1.48148e-05	5.56023	1.48148e-05	5.56023
	1.66667e-05	1.48148e-05	1.48148e-05			4.72049	5.5741	5.5741			1.66667e-05	4.74156	1.48148e-05	5.5671	1.48148e-05	5.5671
	1.66667e-05	1.48148e-05	1.48148e-05			4.69918	5.58123	5.58123			1.66667e-05	4.72049	1.48148e-05	5.5741	1.48148e-05	5.5741
	1.66667e-05	1.48148e-05	1.48148e-05			4.67763	5.58849	5.58849			1.66667e-05	4.69918	1.48148e-05	5.58123	1.48148e-05	5.58123
	1.66667e-05	1.48148e-05	1.48148e-05			4.65588	5.59587	5.59587			1.66667e-05	4.67763	1.48148e-05	5.58849	1.48148e-05	5.58849
	1.66667e-05	1.48148e-05	1.48148e-05			4.63393	5.60338	5.60338			1.66667e-05	4.65588	1.48148e-05	5.59587	1.48148e-05	5.59587
	1.66667e-05	1.48148e-05	1.48148e-05			4.6118	5.61102	5.61102			1.66667e-05	4.63393	1.48148e-05	5.60338	1.48148e-05	5.60338
	1.66667e-05	1.48148e-05	1.48148e-05			4.58951	5.61879	5.61879			1.66667e-05	4.6118	1.48148e-05	5.61102	1.48148e-05	5.61102
	1.66667e-05	1.48148e-05	1.48148e-05			4.56707	5.62668	5.62668			1.66667e-05	4.58951	1.48148e-05	5.61879	1.48148e-05	5.61879
	1.66667e-05	1.48148e-05	1.48148e-05			4.54449	5.6347	5.6347			1.66667e-05	4.56707	1.48148e-05	5.62668	1.48148e-05	5.62668
	1.66667e-05	1.48148e-05	1.48148e-05			4.52179	5.64285	5.64285			1.66667e-05	4.54449	1.48148e-05	5.6347	1.48148e-05	5.6347
	1.66667e-05	1.48148e-05	1.48148e-05			4.49898	5.65113	5.65113			1.66667e-05	4.52179	1.48148e-05	5.64285	1.48148e-05	5.64285
	1.66667e-05	1.48148e-05	1.48148e-05			4.47606	5.65953	5.65953			1.66667e-05	4.49898	1.48148e-05	5.65113	1.48148e-05	5.65113
	1.66667e-05	1.48148e-05	1.48148e-05			4.45304	5.66806	5.66806			1.66667e-05	4.47606	1.48148e-05	5.65953	1.48148e-05	5.65953
	1.66667e-05	1.48148e-05	1.48148e-05			4.42994	5.67671	5.67671			1.66667e-05	4.45304	1.48148e-05	5.66806	1.48148e-05	5.66806
	1.66667e-05	1.48148e-05	1.48148e-05			4.40674	5.68549	5.68549			1.66667e-05	4.42994	1.48148e-05	5.67671	1.48148e-05	5.67671
	1.66667e-05	1.48148e-05	1.48148e-05			4.38345	5.69439	5.69439			1.66667e-05	4.40674	1.48148e-05	5.68549	1.48148e-05	5.68549
	1.66667e-05	1.48148e-05	1.48148e-05			4.36007	5.70342	5.70342			1.66667e-05	4.38345	1.48148e-05	5.69439	1.48148e-05	5.69439
	1.66667e-05	1.48148e-05	1.48148e-05			4.3366	5.71257	5.71257			1.66667e-05	4.36007	1.48148e-05	5.70342	1.48148e-05	5.70342
	1.66667e-05	1.48148e-05	1.48148e-05			4.31305	5.72184	5.72184			1.66667e-05	4.3366	1.48148e-05	5.71257	1.48148e-05	5.71257
	1.75926e-05	1.48148e-05	1.48148e-05			4.28941	5.73122	5.73122			1.66667e-05	4.31305	1.48148e-05	5.72184	1.48148e-05	5.72184
	1.75926e-05	1.48148e-05	1.48148e-05			4.26567	5.74073	5.74073			1.75926e-05	4.28941	1.48148e-05	5.73122	1.48148e-05	5.73122
	1.75926e-05	1.48148e-05	1.48148e-05			4.24185	5.75035	5.75035			1.75926e-05	4.26567	1.48148e-05	5.74073	1.48148e-05	5.74073
	1.75926e-05	1.48148e-05	1.48148e-05			4.21795	5.76009	5.76009			1.75926e-05	4.24185	1.48148e-05	5.75035	1.48148e-05	5.75035
	1.75926e-05	1.48148e-05	1.48148e-05			4.19395	5.76995	5.76995			1.75926e-05	4.21795	1.48148e-05	5.76009	1.48148e-05	5.76009
	1.75926e-05	1.48148e-05	1.48148e-05			4.16988	5.77991	5.77991			1.75926e-05	4.19395	1.48148e-05	5.76995	1.48148e-05	5.76995
	1.75926e-05	1.48148e-05	1.48148e-05			4.14572	5.78999	5.78999			1.75926e-05	4.16988	1.48148e-05	5.77991	1.48148e-05	5.77991
	1.75926e-05	1.48148e-05	1.48148e-05			4.12149	5.80017	5.80017			1.75926e-05	4.14572	1.48148e-05	5.78999	1.48148e-05	5.78999
	1.75926e-05	1.48148e-05	1.48148e-05			4.09718	5.81046	5.81046			1.75926e-05	4.12149	1.48148e-05	5.80017	1.48148e-05	5.80017
	1.75926e-05	1.48148e-05	1.48148e-05			4.07281	5.82085	5.82085			1.75926e-05	4.09718	1.48148e-05	5.81046	1.48148e-05	5.81046
	1.75926e-05	1.48148e-05	1.48148e-05			4.04838	5.83134	5.83134			1.75926e-05	4.07281	1.48148e-05	5.82085	1.48148e-05	5.82085
	1.75926e-05	1.48148e-05	1.48148e-05			4.0239	5.84193	5.84193			1.75926e-05	4.04838	1.48148e-05	5.83134	1.48148e-05	5.83134
	1.75926e-05	1.48148e-05	1.48148e-05			3.99937	5.85261	5.85261			1.75926e-05	4.0239	1.48148e-05	5.84193	1.48148e-05	5.84193
	1.75926e-05	1.48148e-05	1.48148e-05			3.9748	5.86339	5.86339			1.75926e-05	3.99937	1.48148e-05	5.85261	1.48148e-05	5.85261
	1.75926e-05	1.48148e-05	1.48148e-05			3.9502	5.87425	5.87425			1.75926e-05	3.9748	1.48148e-05	5.86339	1.48148e-05	5.86339
	1.75926e-05	1.48148e-05	1.48148e-05			3.92558	5.8852	5.8852			1.75926e-05	3.9502	1.48148e-05	5.87425	1.48148e-05	5.87425
	1.75926e-05	1.48148e-05	1.48148e-05			3.90095	5.89623	5.89623			1.75926e-05	3.92558	1.48148e-05	5.8852	1.48148e-05	5.8852
	1.75926e-05	1.48148e-05	1.48148e-05			3.87632	5.90734	5.90734			1.75926e-05	3.90095	1.48148e-05	5.89623	1.48148e-05	5.89623
	1.75926e-05	1.48148e-05	1.48148e-05			3.85171	5.91852	5.91852			1.75926e-05	3.87632	1.48148e-05	5.90734	1.48148e-05	5.90734
	1.75926e-05	1.48148e-05	1.48148e-05			3.82711	5.92977	5.92977			1.75926e-05	3.85171	1.48148e-05	5.91852	1.48148e-05	5.91852
	1.75926e-05	1.48148e-05	1.48148e-05			3.80256	5.94108	5.94108			1.75926e-05	3.82711	1.48148e-05	5.92977	1.48148e-05	5.92977
	1.75926e-05	1.48148e-05	1.48148e-05			3.77806	5.95246	5.95246			1.75926e-05	3.80256	1.48148e-05	5.94108	1.48148e-05	5.94108
	1.75926e-05	1.48148e-05	1.48148e-05			3.75362	5.96389	5.96389			1.75926e-05	3.77806	1.48148e-05	5.95246	1.48148e-05	5.95246
	1.75926e-05	1.38889e-05	1.38889e-05			3.72926	5.97537	5.97537			1.75926e-05	3.75362	1.48148e-05	5.96389	1.48148e-05	5.96389
	1.75926e-05	1.38889e-05	1.38889e-05			3.705	5.98691	5.98691			1.75926e-05	3.72926	1.38889e-05	5.97537	1.38889e-05	5.97537
	1.75926e-05	1.38889e-05	1.38889e-05			3.68085	5.99848	5.99848			1.75926e-05	3.705	1.38889e-05	5.98691	1.38889e-05	5.98691
	1.75926e-05	1.38889e-05	1.38889e-05			3.65682	6.01008	6.01008			1.75926e-05	3.68085	1.38889e-05	5.99848	1.38889e-05	5.99848
	1.75926e-05	1.38889e-05	1.38889e-05			3.63295	6.02172	6.02172			1.75926e-05	3.65682	1.38889e-05	6.01008	1.38889e-05	6.01008
	1.75926e-05	1.38889e-05	1.38889e-05			3.60924	6.03338	6.03338			1.75926e-05	3.63295	1.38889e-05	6.02172	1.38889e-05	6.02172
	1.75926e-05	1.38889e-05	1.38889e-05			3.58571	6.04506	6.04506			1.75926e-05	3.60924	1.38889e-05	6.03338	1.38889e-05	6.03338
	1.75926e-05	1.38889e-05	1.38889e-05			3.56239	6.05675	6.05675			1.75926e-05	3.58571	1.38889e-05	6.04506	1.38889e-05	6.04506
	1.75926e-05	1.38889e-05	1.38889e-05			3.53929	6.06845	6.06845			1.75926e-05	3.56239	1.38889e-05	6.05675	1.38889e-05	6.05675
	1.75926e-05	1.38889e-05	1.38889e-05			3.51643	6.08015	6.08015			1.75926e-05	3.53929	1.38889e-05	6.06845	1.38889e-05	6.06845
	1.75926e-05	1.38889e-05	1.38889e-05			3.49383	6.09185	6.09185			1.75926e-05	3.51643	1.38889e-05	6.08015	1.38889e-05	6.08015
	1.75926e-05	1.38889e-05	1.38889e-05			3.47152	6.10353	6.10353			1.75926e-05	3.49383	1.38889e-05	6.09185	1.38889e-05	6.09185
	1.75926e-05	1.38889e-05	1.38889e-05			3.4495	6.11519	6.11519			1.75926e-05	3.47152	1.38889e-05	6.10353	1.38889e-05	6.10353
	1.75926e-05	1.38889e-05	1.38889e-05			3.42781	6.12683	6.12683			1.75926e-05	3.4495	1.38889e-05	6.11519	1.38889e-05	6.11519
	1.75926e-05	1.38889e-05	1.38889e-05			3.40646	6.13843	6.13843			1.75926e-05	3.42781	1.38889e-05	6.12683	1.38889e-05	6.12683
	1.75926e-05	1.38889e-05	1.38889e-05			3.38548	6.15	6.15			1.75926e-05	3.40646	1.38889e-05	6.13843	1.38889e-05	6.13843
	1.75926e-05	1.38889e-05	1.38889e-05			3.36488	6.16151	6.16151			1.75926e-05	3.38548	1.38889e-05	6.15	1.38889e-05	6.15
	1.75926e-05	1.38889e-05	1.38889e-05			3.34468	6.17298	6.17298			1.75926e-05	3.36488	1.38889e-05	6.16151	1.38889e-05	6.16151
	1.75926e-05	1.38889e-05	1.38889e-05			3.32489	6.18438	6.18438			1.75926e-05	3.34468	1.38889e-05	6.17298	1.38889e-05	6.17298
	1.75926e-05	1.38889e-05	1.38889e-05			3.30554	6.19571	6.19571			1.75926e-05	3.32489	1.38889e-05	6.18438	1.38889e-05	6.18438
	1.75926e-05	1.38889e-05	1.38889e-05			3.28665	6.20697	6.20697			1.75926e-05	3.30554	1.38889e-05	6.19571	1.38889e-05	6.19571
	1.75926e-05	1.38889e-05	1.38889e-05			3.26823	6.21814	6.21814			1.75926e-05	3.28665	1.38889e-05	6.20697	1.38889e-05	6.20697
	1.75926e-05	1.38889e-05	1.38889e-05			3.25028	6.22923	6.22923			1.75926e-05	3.26823	1.38889e-05	6.21814	1.38889e-05	6.21814
	1.75926e-05	1.38889e-05	1.38889e-05			3.23284	6.24022	6.24022			1.75926e-05	3.25028	1.38889e-05	6.22923	1.38889e-05	6.22923
	1.75926e-05	1.38889e-05	1.38889e-05			3.2159	6.2511	6.2511			1.75926e-05	3.23284	1.38889e-05	6.24022	1.38889e-05	6.24022
	1.75926e-05	1.38889e-05	1.38889e-05			3.19948	6.26187	6.26187			1.75926e-05	3.2159	1.38889e-05	6.2511	1.38889e-05	6.2511
	1.75926e-05	1.38889e-05	1.38889e-05			3.18358	6.27252	6.27252			1.75926e-05	3.19948	1.38889e-05	6.26187	1.38889e-05	6.26187
	1.75926e-05	1.38889e-05	1.38889e-05			3.16822	6.28305	6.28305			1.75926e-05	3.18358	1.38889e-05	6.27252	1.38889e-05	6.27252
	1.75926e-05	1.38889e-05	1.38889e-05			3.15341	6.29344	6.29344			1.75926e-05	3.16822	1.38889e-05	6.28305	1.38889e-05	6.28305
	1.75926e-05	1.38889e-05	1.38889e-05			3.13914	6.30369	6.30369			1.75926e-05	3.15341	1.38889e-05	6.29344	1.38889e-05	6.29344
	1.75926e-05	1.38889e-05	1.38889e-05			3.12542	6.31379	6.31379			1.75926e-05	3.13914	1.38889e-05	6.30369	1.38889e-05	6.30369
	1.75926e-05	1.38889e-05	1.38889e-05			3.11224	6.32375	6.32375			1.75926e-05	3.12542	1.38889e-05	6.31379	1.38889e-05	6.31379
	1.75926e-05	1.38889e-05	1.38889e-05			3.09962	6.33354	6.33354			1.75926e-05	3.11224	1.38889e-05	6.32375	1.38889e-05	6.32375
	1.75926e-05	1.38889e-05	1.38889e-05			3.08756	6.34317	6.34317			1.75926e-05	3.09962	1.38889e-05	6.33354	1.38889e-05	6.33354
			1.57407e-05					5.32814			1.75926e-05	3.08756	1.38889e-05	6.34317	1.38889e-05	6.34317
			1.57407e-05					5.32814							1.57407e-05	5.32814
			1.57407e-05					5.32814							1.57407e-05	5.32814
			1.57407e-05					5.32814							1.57407e-05	5.32814
			1.57407e-05					5.32814							1.57407e-05	5.32814
			1.57407e-05					5.32814							1.57407e-05	5.32814
			1.57407e-05					5.32814							1.57407e-05	5.32814
			1.57407e-05					5.32814							1.57407e-05	5.32814
			1.57407e-05					5.32814							1.57407e-05	5.32814
			1.57407e-05					5.32815							1.57407e-05	5.32814
			1.57407e-05					5.32815							1.57407e-05	5.32815
			1.57407e-05					5.32816							1.57407e-05	5.32815
			1.57407e-05					5.32816							1.57407e-05	5.32816
			1.57407e-05					5.32817							1.57407e-05	5.32816
			1.57407e-05					5.32818							1.57407e-05	5.32817
			1.57407e-05					5.3282							1.57407e-05	5.32818
			1.57407e-05					5.32821							1.57407e-05	5.3282
			1.57407e-05					5.32824							1.57407e-05	5.32821
			1.57407e-05					5.32826							1.57407e-05	5.32824
			1.57407e-05					5.32829							1.57407e-05	5.32826
			1.57407e-05					5.32832							1.57407e-05	5.32829
			1.57407e-05					5.32836							1.57407e-05	5.32832
			1.57407e-05					5.32841							1.57407e-05	5.32836
			1.57407e-05					5.32846							1.57407e-05	5.32841
			1.57407e-05					5.32852							1.57407e-05	5.32846
			1.57407e-05					5.32858							1.57407e-05	5.32852
			1.57407e-05					5.32866							1.57407e-05	5.32858
			1.57407e-05					5.32874							1.57407e-05	5.32866
			1.57407e-05					5.32884							1.57407e-05	5.32874
			1.57407e-05					5.32894							1.57407e-05	5.32884
			1.57407e-05					5.32906							1.57407e-05	5.32894
			1.57407e-05					5.32919							1.57407e-05	5.32906
			1.57407e-05					5.32933							1.57407e-05	5.32919
			1.57407e-05					5.32949							1.57407e-05	5.32933
			1.57407e-05					5.32966							1.57407e-05	5.32949
			1.57407e-05					5.32985							1.57407e-05	5.32966
			1.57407e-05					5.33005							1.57407e-05	5.32985
			1.57407e-05					5.33027							1.57407e-05	5.33005
			1.57407e-05					5.33051							1.57407e-05	5.33027
			1.57407e-05					5.33077							1.57407e-05	5.33051
			1.57407e-05					5.33105							1.57407e-05	5.33077
			1.57407e-05					5.33135							1.57407e-05	5.33105
			1.57407e-05					5.33167							1.57407e-05	5.33135
			1.57407e-05					5.33202							1.57407e-05	5.33167
			1.57407e-05					5.3324							1.57407e-05	5.33202
			1.57407e-05					5.33279							1.57407e-05	5.3324
			1.57407e-05					5.33322							1.57407e-05	5.33279
			1.57407e-05					5.33368							1.57407e-05	5.33322
			1.57407e-05					5.33416							1.57407e-05	5.33368
			1.57407e-05					5.33468							1.57407e-05	5.33416
			1.57407e-05					5.33523							1.57407e-05	5.33468
			1.57407e-05					5.33581							1.57407e-05	5.33523
			1.57407e-05					5.33642							1.57407e-05	5.33581
			1.57407e-05					5.33708							1.57407e-05	5.33642
			1.57407e-05					5.33777							1.57407e-05	5.33708
			1.57407e-05					5.3385							1.57407e-05	5.33777
			1.57407e-05					5.33926							1.57407e-05	5.3385
			1.57407e-05					5.34007							1.57407e-05	5.33926
			1.57407e-05					5.34093							1.57407e-05	5.34007
			1.57407e-05					5.34183							1.57407e-05	5.34093
			1.57407e-05					5.34277							1.57407e-05	5.34183
			1.57407e-05					5.34376							1.57407e-05	5.34277
			1.57407e-05					5.3448							1.57407e-05	5.34376
			1.57407e-05					5.3459							1.57407e-05	5.3448
			1.57407e-05					5.34704							1.57407e-05	5.3459
			1.57407e-05					5.34824							1.57407e-05	5.34704
			1.57407e-05					5.34949							1.57407e-05	5.34824
			1.57407e-05					5.35079							1.57407e-05	5.34949
			1.57407e-05					5.35216							1.57407e-05	5.35079
			1.57407e-05					5.35359							1.57407e-05	5.35216
			1.57407e-05					5.35507							1.57407e-05	5.35359
			1.57407e-05					5.35662							1.57407e-05	5.35507
			1.57407e-05					5.35824							1.57407e-05	5.35662
			1.57407e-05					5.35991							1.57407e-05	5.35824
			1.57407e-05					5.36166							1.57407e-05	5.35991
			1.57407e-05					5.36348							1.57407e-05	5.36166
			1.57407e-05					5.36536							1.57407e-05	5.36348
			1.57407e-05					5.36732							1.57407e-05	5.36536
			1.57407e-05					5.36935							1.57407e-05	5.36732
			1.57407e-05					5.37146							1.57407e-05	5.36935
			1.57407e-05					5.37364							1.57407e-05	5.37146
			1.57407e-05					5.37591							1.57407e-05	5.37364
			1.57407e-05					5.37825							1.57407e-05	5.37591
			1.57407e-05					5.38067							1.57407e-05	5.37825
			1.57407e-05					5.38318							1.57407e-05	5.38067
			1.57407e-05					5.38577							1.57407e-05	5.38318
			1.57407e-05					5.38845							1.57407e-05	5.38577
			1.57407e-05					5.39121							1.57407e-05	5.38845
			1.57407e-05					5.39407							1.57407e-05	5.39121
			1.57407e-05					5.39701							1.57407e-05	5.39407
			1.57407e-05					5.40005							1.57407e-05	5.39701
			1.57407e-05					5.40318							1.57407e-05	5.40005
			1.57407e-05					5.4064							1.57407e-05	5.40318
			1.57407e-05					5.40972							1.57407e-05	5.4064
			1.57407e-05					5.41314							1.57407e-05	5.40972
			1.57407e-05					5.41666							1.57407e-05	5.41314
			1.57407e-05					5.42028							1.57407e-05	5.41666
			1.57407e-05					5.424							1.57407e-05	5.42028
			1.57407e-05					5.42783							1.57407e-05	5.424
			1.57407e-05					5.43175							1.57407e-05	5.42783
			1.57407e-05					5.43579							1.57407e-05	5.43175
			1.57407e-05					5.43993							1.57407e-05	5.43579
			1.57407e-05					5.44418							1.57407e-05	5.43993
			1.57407e-05					5.44854							1.57407e-05	5.44418
			1.57407e-05					5.453							1.57407e-05	5.44854
			1.57407e-05					5.45759							1.57407e-05	5.453
			1.48148e-05					5.46228							1.57407e-05	5.45759
			1.48148e-05					5.46709							1.48148e-05	5.46228
			1.48148e-05					5.47201							1.48148e-05	5.46709
			1.48148e-05					5.47705							1.48148e-05	5.47201
			1.48148e-05					5.4822							1.48148e-05	5.47705
			1.48148e-05					5.48747							1.48148e-05	5.4822
			1.48148e-05					5.49286							1.48148e-05	5.48747
			1.48148e-05					5.49838							1.48148e-05	5.49286
			1.48148e-05					5.50401							1.48148e-05	5.49838
			1.48148e-05					5.50976							1.48148e-05	5.50401
			1.48148e-05					5.51563							1.48148e-05	5.50976
			1.48148e-05					5.52163							1.48148e-05	5.51563
			1.48148e-05					5.52775							1.48148e-05	5.52163
			1.48148e-05					5.534							1.48148e-05	5.52775
			1.48148e-05					5.54037							1.48148e-05	5.534
			1.48148e-05					5.54686							1.48148e-05	5.54037
			1.48148e-05					5.55348							1.48148e-05	5.54686
			1.48148e-05					5.56023							1.48148e-05	5.55348
			1.48148e-05					5.5671							1.48148e-05	5.56023
			1.48148e-05					5.5741							1.48148e-05	5.5671
			1.48148e-05					5.58123							1.48148e-05	5.5741
			1.48148e-05					5.58849							1.48148e-05	5.58123
			1.48148e-05					5.59587							1.48148e-05	5.58849
			1.48148e-05					5.60338							1.48148e-05	5.59587
			1.48148e-05					5.61102							1.48148e-05	5.60338
			1.48148e-05					5.61879							1.48148e-05	5.61102
			1.48148e-05					5.62668							1.48148e-05	5.61879
			1.48148e-05					5.6347							1.48148e-05	5.62668
			1.48148e-05					5.64285							1.48148e-05	5.6347
			1.48148e-05					5.65113							1.48148e-05	5.64285
			1.48148e-05					5.65953							1.48148e-05	5.65113
			1.48148e-05					5.66806							1.48148e-05	5.65953
			1.48148e-05					5.67671							1.48148e-05	5.66806
			1.48148e-05					5.68549							1.48148e-05	5.67671
			1.48148e-05					5.69439							1.48148e-05	5.68549
			1.48148e-05					5.70342							1.48148e-05	5.69439
			1.48148e-05					5.71257							1.48148e-05	5.70342
			1.48148e-05					5.72184							1.48148e-05	5.71257
			1.48148e-05					5.73122							1.48148e-05	5.72184
			1.48148e-05					5.74073							1.48148e-05	5.73122
			1.48148e-05					5.75035							1.48148e-05	5.74073
			1.48148e-05					5.76009							1.48148e-05	5.75035
			1.48148e-05					5.76995							1.48148e-05	5.76009
			1.48148e-05					5.77991							1.48148e-05	5.76995
			1.48148e-05					5.78999							1.48148e-05	5.77991
			1.48148e-05					5.80017							1.48148e-05	5.78999
			1.48148e-05					5.81046							1.48148e-05	5.80017
			1.48148e-05					5.82085							1.48148e-05	5.81046
			1.48148e-05					5.83134							1.48148e-05	5.82085
			1.48148e-05					5.84193							1.48148e-05	5.83134
			1.48148e-05					5.85261							1.48148e-05	5.84193
			1.48148e-05					5.86339							1.48148e-05	5.85261
			1.48148e-05					5.87425							1.48148e-05	5.86339
			1.48148e-05					5.8852							1.48148e-05	5.87425
			1.48148e-05					5.89623							1.48148e-05	5.8852
			1.48148e-05					5.90734							1.48148e-05	5.89623
			1.48148e-05					5.91852							1.48148e-05	5.90734
			1.48148e-05					5.92977							1.48148e-05	5.91852
			1.48148e-05					5.94108							1.48148e-05	5.92977
			1.48148e-05					5.95246							1.48148e-05	5.94108
			1.48148e-05					5.96389							1.48148e-05	5.95246
			1.38889e-05					5.97537							1.48148e-05	5.96389
			1.38889e-05					5.9869							1.38889e-05	5.97537
			1.38889e-05					5.99848							1.38889e-05	5.9869
			1.38889e-05					6.01008							1.38889e-05	5.99848
			1.38889e-05					6.02172							1.38889e-05	6.01008
			1.38889e-05					6.03338							1.38889e-05	6.02172
			1.38889e-05					6.04506							1.38889e-05	6.03338
			1.38889e-05					6.05675							1.38889e-05	6.04506
			1.38889e-05					6.06845							1.38889e-05	6.05675
			1.38889e-05					6.08015							1.38889e-05	6.06845
			1.38889e-05					6.09185							1.38889e-05	6.08015
			1.38889e-05					6.10353							1.38889e-05	6.09185
			1.38889e-05					6.11519							1.38889e-05	6.10353
			1.38889e-05					6.12683							1.38889e-05	6.11519
			1.38889e-05					6.13843							1.38889e-05	6.12683
			1.38889e-05					6.15							1.38889e-05	6.13843
			1.38889e-05					6.16151							1.38889e-05	6.15
			1.38889e-05					6.17298							1.38889e-05	6.16151
			1.38889e-05					6.18438							1.38889e-05	6.17298
			1.38889e-05					6.19571							1.38889e-05	6.18438
			1.38889e-05					6.20697							1.38889e-05	6.19571
			1.38889e-05					6.21814							1.38889e-05	6.20697
			1.38889e-05					6.22923							1.38889e-05	6.21814
			1.38889e-05					6.24022							1.38889e-05	6.22923
			1.38889e-05					6.2511							1.38889e-05	6.24022
			1.38889e-05					6.26187							1.38889e-05	6.2511
			1.38889e-05					6.27252							1.38889e-05	6.26187
			1.38889e-05					6.28305							1.38889e-05	6.27252
			1.38889e-05					6.29344							1.38889e-05	6.28305
			1.38889e-05					6.30369							1.38889e-05	6.29344
			1.38889e-05					6.31379							1.38889e-05	6.30369
			1.38889e-05					6.32375							1.38889e-05	6.31379
			1.38889e-05					6.33354							1.38889e-05	6.32375
			1.38889e-05					6.34317							1.38889e-05	6.33354
			1.57407e-05					5.32814							1.38889e-05	6.34317
			1.57407e-05					5.32814							1.57407e-05	5.32814
			1.57407e-05					5.32814							1.57407e-05	5.32814
			1.57407e-05					5.32814							1.57407e-05	5.32814
			1.57407e-05					5.32814							1.57407e-05	5.32814
			1.57407e-05					5.32814							1.57407e-05	5.32814
			1.57407e-05					5.32814							1.57407e-05	5.32814
			1.57407e-05					5.32814							1.57407e-05	5.32814
			1.57407e-05					5.32814							1.57407e-05	5.32814
			1.57407e-05					5.32815							1.57407e-05	5.32814
			1.57407e-05					5.32815							1.57407e-05	5.32815
			1.57407e-05					5.32816							1.57407e-05	5.32815
			1.57407e-05					5.32816							1.57407e-05	5.32816
			1.57407e-05					5.32817							1.57407e-05	5.32816
			1.57407e-05					5.32818							1.57407e-05	5.32817
			1.57407e-05					5.3282							1.57407e-05	5.32818
			1.57407e-05					5.32821							1.57407e-05	5.3282
			1.57407e-05					5.32824							1.57407e-05	5.32821
			1.57407e-05					5.32826							1.57407e-05	5.32824
			1.57407e-05					5.32829							1.57407e-05	5.32826
			1.57407e-05					5.32832							1.57407e-05	5.32829
			1.57407e-05					5.32836							1.57407e-05	5.32832
			1.57407e-05					5.32841							1.57407e-05	5.32836
			1.57407e-05					5.32846							1.57407e-05	5.32841
			1.57407e-05					5.32852							1.57407e-05	5.32846
			1.57407e-05					5.32858							1.57407e-05	5.32852
			1.57407e-05					5.32866							1.57407e-05	5.32858
			1.57407e-05					5.32874							1.57407e-05	5.32866
			1.57407e-05					5.32884							1.57407e-05	5.32874
			1.57407e-05					5.32894							1.57407e-05	5.32884
			1.57407e-05					5.32906							1.57407e-05	5.32894
			1.57407e-05					5.32919							1.57407e-05	5.32906
			1.57407e-05					5.32933							1.57407e-05	5.32919
			1.57407e-05					5.32949							1.57407e-05	5.32933
			1.57407e-05					5.32966							1.57407e-05	5.32949
			1.57407e-05					5.32985							1.57407e-05	5.32966
			1.57407e-05					5.33005							1.57407e-05	5.32985
			1.57407e-05					5.33027							1.57407e-05	5.33005
			1.57407e-05					5.33051							1.57407e-05	5.33027
			1.57407e-05					5.33077							1.57407e-05	5.33051
			1.57407e-05					5.33105							1.57407e-05	5.33077
			1.57407e-05					5.33135							1.57407e-05	5.33105
			1.57407e-05					5.33167							1.57407e-05	5.33135
			1.57407e-05					5.33202							1.57407e-05	5.33167
			1.57407e-05					5.3324							1.57407e-05	5.33202
			1.57407e-05					5.33279							1.57407e-05	5.3324
			1.57407e-05					5.33322							1.57407e-05	5.33279
			1.57407e-05					5.33368							1.57407e-05	5.33322
			1.57407e-05					5.33416							1.57407e-05	5.33368
			1.57407e-05					5.33468							1.57407e-05	5.33416
			1.57407e-05					5.33522							1.57407e-05	5.33468
			1.57407e-05					5.33581							1.57407e-05	5.33522
			1.57407e-05					5.33642							1.57407e-05	5.33581
			1.57407e-05					5.33708							1.57407e-05	5.33642
			1.57407e-05					5.33777							1.57407e-05	5.33708
			1.57407e-05					5.33849							1.57407e-05	5.33777
			1.57407e-05					5.33926							1.57407e-05	5.33849
			1.57407e-05					5.34008							1.57407e-05	5.33926
			1.57407e-05					5.34093							1.57407e-05	5.34008
			1.57407e-05					5.34183							1.57407e-05	5.34093
			1.57407e-05					5.34277							1.57407e-05	5.34183
			1.57407e-05					5.34376							1.57407e-05	5.34277
			1.57407e-05					5.3448							1.57407e-05	5.34376
			1.57407e-05					5.3459							1.57407e-05	5.3448
			1.57407e-05					5.34704							1.57407e-05	5.3459
			1.57407e-05					5.34824							1.57407e-05	5.34704
			1.57407e-05					5.34949							1.57407e-05	5.34824
			1.57407e-05					5.35079							1.57407e-05	5.34949
			1.57407e-05					5.35216							1.57407e-05	5.35079
			1.57407e-05					5.35359							1.57407e-05	5.35216
			1.57407e-05					5.35507							1.57407e-05	5.35359
			1.57407e-05					5.35662							1.57407e-05	5.35507
			1.57407e-05					5.35824							1.57407e-05	5.35662
			1.57407e-05					5.35991							1.57407e-05	5.35824
			1.57407e-05					5.36166							1.57407e-05	5.35991
			1.57407e-05					5.36348							1.57407e-05	5.36166
			1.57407e-05					5.36536							1.57407e-05	5.36348
			1.57407e-05					5.36732							1.57407e-05	5.36536
			1.57407e-05					5.36935							1.57407e-05	5.36732
			1.57407e-05					5.37146							1.57407e-05	5.36935
			1.57407e-05					5.37364							1.57407e-05	5.37146
			1.57407e-05					5.37591							1.57407e-05	5.37364
			1.57407e-05					5.37825							1.57407e-05	5.37591
			1.57407e-05					5.38067							1.57407e-05	5.37825
			1.57407e-05					5.38318							1.57407e-05	5.38067
			1.57407e-05					5.38577							1.57407e-05	5.38318
			1.57407e-05					5.38845							1.57407e-05	5.38577
			1.57407e-05					5.39121							1.57407e-05	5.38845
			1.57407e-05					5.39407							1.57407e-05	5.39121
			1.57407e-05					5.39701							1.57407e-05	5.39407
			1.57407e-05					5.40005							1.57407e-05	5.39701
			1.57407e-05					5.40318							1.57407e-05	5.40005
			1.57407e-05					5.4064							1.57407e-05	5.40318
			1.57407e-05					5.40972							1.57407e-05	5.4064
			1.57407e-05					5.41314							1.57407e-05	5.40972
			1.57407e-05					5.41666							1.57407e-05	5.41314
			1.57407e-05					5.42028							1.57407e-05	5.41666
			1.57407e-05					5.424							1.57407e-05	5.42028
			1.57407e-05					5.42783							1.57407e-05	5.424
			1.57407e-05					5.43175							1.57407e-05	5.42783
			1.57407e-05					5.43579							1.57407e-05	5.43175
			1.57407e-05					5.43993							1.57407e-05	5.43579
			1.57407e-05					5.44418							1.57407e-05	5.43993
			1.57407e-05					5.44854							1.57407e-05	5.44418
			1.57407e-05					5.453							1.57407e-05	5.44854
			1.57407e-05					5.45759							1.57407e-05	5.453
			1.48148e-05					5.46228							1.57407e-05	5.45759
			1.48148e-05					5.46709							1.48148e-05	5.46228
			1.48148e-05					5.47201							1.48148e-05	5.46709
			1.48148e-05					5.47705							1.48148e-05	5.47201
			1.48148e-05					5.4822							1.48148e-05	5.47705
			1.48148e-05					5.48747							1.48148e-05	5.4822
			1.48148e-05					5.49286							1.48148e-05	5.48747
			1.48148e-05					5.49838							1.48148e-05	5.49286
			1.48148e-05					5.50401							1.48148e-05	5.49838
			1.48148e-05					5.50976							1.48148e-05	5.50401
			1.48148e-05					5.51563							1.48148e-05	5.50976
			1.48148e-05					5.52163							1.48148e-05	5.51563
			1.48148e-05					5.52775							1.48148e-05	5.52163
			1.48148e-05					5.534							1.48148e-05	5.52775
			1.48148e-05					5.54037							1.48148e-05	5.534
			1.48148e-05					5.54686							1.48148e-05	5.54037
			1.48148e-05					5.55348							1.48148e-05	5.54686
			1.48148e-05					5.56023							1.48148e-05	5.55348
			1.48148e-05					5.5671							1.48148e-05	5.56023
			1.48148e-05					5.5741							1.48148e-05	5.5671
			1.48148e-05					5.58123							1.48148e-05	5.5741
			1.48148e-05					5.58849							1.48148e-05	5.58123
			1.48148e-05					5.59587							1.48148e-05	5.58849
			1.48148e-05					5.60338							1.48148e-05	5.59587
			1.48148e-05					5.61102							1.48148e-05	5.60338
			1.48148e-05					5.61879							1.48148e-05	5.61102
			1.48148e-05					5.62668							1.48148e-05	5.61879
			1.48148e-05					5.6347							1.48148e-05	5.62668
			1.48148e-05					5.64285							1.48148e-05	5.6347
			1.48148e-05					5.65113							1.48148e-05	5.64285
			1.48148e-05					5.65953							1.48148e-05	5.65113
			1.48148e-05					5.66806							1.48148e-05	5.65953
			1.48148e-05					5.67671							1.48148e-05	5.66806
			1.48148e-05					5.68549							1.48148e-05	5.67671
			1.48148e-05					5.69439							1.48148e-05	5.68549
			1.48148e-05					5.70342							1.48148e-05	5.69439
			1.48148e-05					5.71257							1.48148e-05	5.70342
			1.48148e-05					5.72184							1.48148e-05	5.71257
			1.48148e-05					5.73122							1.48148e-05	5.72184
			1.48148e-05					5.74073							1.48148e-05	5.73122
			1.48148e-05					5.75035							1.48148e-05	5.74073
			1.48148e-05					5.76009							1.48148e-05	5.75035
			1.48148e-05					5.76995							1.48148e-05	5.76009
			1.48148e-05					5.77991							1.48148e-05	5.76995
			1.48148e-05					5.78999							1.48148e-05	5.77991
			1.48148e-05					5.80017							1.48148e-05	5.78999
			1.48148e-05					5.81046							1.48148e-05	5.80017
			1.48148e-05					5.82085							1.48148e-05	5.81046
			1.48148e-05					5.83134							1.48148e-05	5.82085
			1.48148e-05					5.84193							1.48148e-05	5.83134
			1.48148e-05					5.85261							1.48148e-05	5.84193
			1.48148e-05					5.86339							1.48148e-05	5.85261
			1.48148e-05					5.87425							1.48148e-05	5.86339
			1.48148e-05					5.8852							1.48148e-05	5.87425
			1.48148e-05					5.89623							1.48148e-05	5.8852
			1.48148e-05					5.90734							1.48148e-05	5.89623
			1.48148e-05					5.91852							1.48148e-05	5.90734
			1.48148e-05					5.92977							1.48148e-05	5.91852
			1.48148e-05					5.94108							1.48148e-05	5.92977
			1.48148e-05					5.95246							1.48148e-05	5.94108
			1.48148e-05					5.96389							1.48148e-05	5.95246
			1.38889e-05					5.97537							1.48148e-05	5.96389
			1.38889e-05					5.9869							1.38889e-05	5.97537
			1.38889e-05					5.99848							1.38889e-05	5.9869
			1.38889e-05					6.01008							1.38889e-05	5.99848
			1.38889e-05					6.02172							1.38889e-05	6.01008
			1.38889e-05					6.03338							1.38889e-05	6.02172
			1.38889e-05					6.04506							1.38889e-05	6.03338
			1.38889e-05					6.05675							1.38889e-05	6.04506
			1.38889e-05					6.06845							1.38889e-05	6.05675
			1.38889e-05					6.08015							1.38889e-05	6.06845
			1.38889e-05					6.09185							1.38889e-05	6.08015
			1.38889e-05					6.10353							1.38889e-05	6.09185
			1.38889e-05					6.11519							1.38889e-05	6.10353
			1.38889e-05					6.12683							1.38889e-05	6.11519
			1.38889e-05					6.13843							1.38889e-05	6.12683
			1.38889e-05					6.15							1.38889e-05	6.13843
			1.38889e-05					6.16151							1.38889e-05	6.15
			1.38889e-05					6.17298							1.38889e-05	6.16151
			1.38889e-05					6.18438							1.38889e-05	6.17298
			1.38889e-05					6.19571							1.38889e-05	6.18438
			1.38889e-05					6.20697							1.38889e-05	6.19571
			1.38889e-05					6.21814							1.38889e-05	6.20697
			1.38889e-05					6.22923							1.38889e-05	6.21814
			1.38889e-05					6.24022							1.38889e-05	6.22923
			1.38889e-05					6.2511							1.38889e-05	6.24022
			1.38889e-05					6.26187							1.38889e-05	6.2511
			1.38889e-05					6.27252							1.38889e-05	6.26187
			1.38889e-05					6.28305							1.38889e-05	6.27252
			1.38889e-05					6.29344							1.38889e-05	6.28305
			1.38889e-05					6.30369							1.38889e-05	6.29344
			1.38889e-05					6.31379							1.38889e-05	6.30369
			1.38889e-05					6.32375							1.38889e-05	6.31379
			1.38889e-05					6.33354							1.38889e-05	6.32375
			1.38889e-05					6.34317							1.38889e-05	6.33354
			1.57407e-05					5.32814							1.38889e-05	6.34317
			1.57407e-05					5.32814							1.57407e-05	5.32814
			1.57407e-05					5.32814							1.57407e-05	5.32814
			1.57407e-05					5.32814							1.57407e-05	5.32814
			1.57407e-05					5.32814							1.57407e-05	5.32814
			1.57407e-05					5.32814							1.57407e-05	5.32814
			1.57407e-05					5.32814							1.57407e-05	5.32814
			1.57407e-05					5.32814							1.57407e-05	5.32814
			1.57407e-05					5.32814							1.57407e-05	5.32814
			1.57407e-05					5.32815							1.57407e-05	5.32814
			1.57407e-05					5.32815							1.57407e-05	5.32815
			1.57407e-05					5.32816							1.57407e-05	5.32815
			1.57407e-05					5.32816							1.57407e-05	5.32816
			1.57407e-05					5.32817							1.57407e-05	5.32816
			1.57407e-05					5.32818							1.57407e-05	5.32817
			1.57407e-05					5.3282							1.57407e-05	5.32818
			1.57407e-05					5.32821							1.57407e-05	5.3282
			1.57407e-05					5.32824							1.57407e-05	5.32821
			1.57407e-05					5.32826							1.57407e-05	5.32824
			1.57407e-05					5.32829							1.57407e-05	5.32826
			1.57407e-05					5.32832							1.57407e-05	5.32829
			1.57407e-05					5.32836							1.57407e-05	5.32832
			1.57407e-05					5.32841							1.57407e-05	5.32836
			1.57407e-05					5.32846							1.57407e-05	5.32841
			1.57407e-05					5.32852							1.57407e-05	5.32846
			1.57407e-05					5.32858							1.57407e-05	5.32852
			1.57407e-05					5.32866							1.57407e-05	5.32858
			1.57407e-05					5.32874							1.57407e-05	5.32866
			1.57407e-05					5.32884							1.57407e-05	5.32874
			1.57407e-05					5.32894							1.57407e-05	5.32884
			1.57407e-05					5.32906							1.57407e-05	5.32894
			1.57407e-05					5.32919							1.57407e-05	5.32906
			1.57407e-05					5.32933							1.57407e-05	5.32919
			1.57407e-05					5.32949							1.57407e-05	5.32933
			1.57407e-05					5.32966							1.57407e-05	5.32949
			1.57407e-05					5.32985							1.57407e-05	5.32966
			1.57407e-05					5.33005							1.57407e-05	5.32985
			1.57407e-05					5.33027							1.57407e-05	5.33005
			1.57407e-05					5.33051							1.57407e-05	5.33027
			1.57407e-05					5.33077							1.57407e-05	5.33051
			1.57407e-05					5.33105							1.57407e-05	5.33077
			1.57407e-05					5.33135							1.57407e-05	5.33105
			1.57407e-05					5.33167							1.57407e-05	5.33135
			1.57407e-05					5.33202							1.57407e-05	5.33167
			1.57407e-05					5.3324							1.57407e-05	5.33202
			1.57407e-05					5.33279							1.57407e-05	5.3324
			1.57407e-05					5.33322							1.57407e-05	5.33279
			1.57407e-05					5.33368							1.57407e-05	5.33322
			1.57407e-05					5.33416							1.57407e-05	5.33368
			1.57407e-05					5.33468							1.57407e-05	5.33416
			1.57407e-05					5.33522							1.57407e-05	5.33468
			1.57407e-05					5.33581							1.57407e-05	5.33522
			1.57407e-05					5.33642							1.57407e-05	5.33581
			1.57407e-05					5.33708							1.57407e-05	5.33642
			1.57407e-05					5.33777							1.57407e-05	5.33708
			1.57407e-05					5.33849							1.57407e-05	5.33777
			1.57407e-05					5.33926							1.57407e-05	5.33849
			1.57407e-05					5.34008							1.57407e-05	5.33926
			1.57407e-05					5.34093							1.57407e-05	5.34008
			1.57407e-05					5.34183							1.57407e-05	5.34093
			1.57407e-05					5.34277							1.57407e-05	5.34183
			1.57407e-05					5.34376							1.57407e-05	5.34277
			1.57407e-05					5.3448							1.57407e-05	5.34376
			1.57407e-05					5.3459							1.57407e-05	5.3448
			1.57407e-05					5.34704							1.57407e-05	5.3459
			1.57407e-05					5.34824							1.57407e-05	5.34704
			1.57407e-05					5.34949							1.57407e-05	5.34824
			1.57407e-05					5.35079							1.57407e-05	5.34949
			1.57407e-05					5.35216							1.57407e-05	5.35079
			1.57407e-05					5.35359							1.57407e-05	5.35216
			1.57407e-05					5.35507							1.57407e-05	5.35359
			1.57407e-05					5.35662							1.57407e-05	5.35507
			1.57407e-05					5.35824							1.57407e-05	5.35662
			1.57407e-05					5.35991							1.57407e-05	5.35824
			1.57407e-05					5.36166							1.57407e-05	5.35991
			1.57407e-05					5.36348							1.57407e-05	5.36166
			1.57407e-05					5.36536							1.57407e-05	5.36348
			1.57407e-05					5.36732							1.57407e-05	5.36536
			1.57407e-05					5.36935							1.57407e-05	5.36732
			1.57407e-05					5.37146							1.57407e-05	5.36935
			1.57407e-05					5.37364							1.57407e-05	5.37146
			1.57407e-05					5.37591							1.57407e-05	5.37364
			1.57407e-05					5.37825							1.57407e-05	5.37591
			1.57407e-05					5.38067							1.57407e-05	5.37825
			1.57407e-05					5.38318							1.57407e-05	5.38067
			1.57407e-05					5.38577							1.57407e-05	5.38318
			1.57407e-05					5.38845							1.57407e-05	5.38577
			1.57407e-05					5.39121							1.57407e-05	5.38845
			1.57407e-05					5.39407							1.57407e-05	5.39121
			1.57407e-05					5.39701							1.57407e-05	5.39407
			1.57407e-05					5.40005							1.57407e-05	5.39701
			1.57407e-05					5.40318							1.57407e-05	5.40005
			1.57407e-05					5.4064							1.57407e-05	5.40318
			1.57407e-05					5.40972							1.57407e-05	5.4064
			1.57407e-05					5.41314							1.57407e-05	5.40972
			1.57407e-05					5.41666							1.57407e-05	5.41314
			1.57407e-05					5.42028							1.57407e-05	5.41666
			1.57407e-05					5.424							1.57407e-05	5.42028
			1.57407e-05					5.42783							1.57407e-05	5.424
			1.57407e-05					5.43175							1.57407e-05	5.42783
			1.57407e-05					5.43579							1.57407e-05	5.43175
			1.57407e-05					5.43993							1.57407e-05	5.43579
			1.57407e-05					5.44418							1.57407e-05	5.43993
			1.57407e-05					5.44854							1.57407e-05	5.44418
			1.57407e-05					5.453							1.57407e-05	5.44854
			1.57407e-05					5.45759							1.57407e-05	5.453
			1.48148e-05					5.46228							1.57407e-05	5.45759
			1.48148e-05					5.46709							1.48148e-05	5.46228
			1.48148e-05					5.47201							1.48148e-05	5.46709
			1.48148e-05					5.47705							1.48148e-05	5.47201
			1.48148e-05					5.4822							1.48148e-05	5.47705
			1.48148e-05					5.48747							1.48148e-05	5.4822
			1.48148e-05					5.49286							1.48148e-05	5.48747
			1.48148e-05					5.49838							1.48148e-05	5.49286
			1.48148e-05					5.50401							1.48148e-05	5.49838
			1.48148e-05					5.50976							1.48148e-05	5.50401
			1.48148e-05					5.51563							1.48148e-05	5.50976
			1.48148e-05					5.52163							1.48148e-05	5.51563
			1.48148e-05					5.52775							1.48148e-05	5.52163
			1.48148e-05					5.534							1.48148e-05	5.52775
			1.48148e-05					5.54037							1.48148e-05	5.534
			1.48148e-05					5.54686							1.48148e-05	5.54037
			1.48148e-05					5.55348							1.48148e-05	5.54686
			1.48148e-05					5.56023							1.48148e-05	5.55348
			1.48148e-05					5.5671							1.48148e-05	5.56023
			1.48148e-05					5.5741							1.48148e-05	5.5671
			1.48148e-05					5.58123							1.48148e-05	5.5741
			1.48148e-05					5.58849							1.48148e-05	5.58123
			1.48148e-05					5.59587							1.48148e-05	5.58849
			1.48148e-05					5.60338							1.48148e-05	5.59587
			1.48148e-05					5.61102							1.48148e-05	5.60338
			1.48148e-05					5.61879							1.48148e-05	5.61102
			1.48148e-05					5.62668							1.48148e-05	5.61879
			1.48148e-05					5.6347							1.48148e-05	5.62668
			1.48148e-05					5.64285							1.48148e-05	5.6347
			1.48148e-05					5.65113							1.48148e-05	5.64285
			1.48148e-05					5.65953							1.48148e-05	5.65113
			1.48148e-05					5.66806							1.48148e-05	5.65953
			1.48148e-05					5.67671							1.48148e-05	5.66806
			1.48148e-05					5.68549							1.48148e-05	5.67671
			1.48148e-05					5.69439							1.48148e-05	5.68549
			1.48148e-05					5.70342							1.48148e-05	5.69439
			1.48148e-05					5.71257							1.48148e-05	5.70342
			1.48148e-05					5.72184							1.48148e-05	5.71257
			1.48148e-05					5.73122							1.48148e-05	5.72184
			1.48148e-05					5.74073							1.48148e-05	5.73122
			1.48148e-05					5.75035							1.48148e-05	5.74073
			1.48148e-05					5.76009							1.48148e-05	5.75035
			1.48148e-05					5.76995							1.48148e-05	5.76009
			1.48148e-05					5.77991							1.48148e-05	5.76995
			1.48148e-05					5.78999							1.48148e-05	5.77991
			1.48148e-05					5.80017							1.48148e-05	5.78999
			1.48148e-05					5.81046							1.48148e-05	5.80017
			1.48148e-05					5.82085							1.48148e-05	5.81046
			1.48148e-05					5.83134							1.48148e-05	5.82085
			1.48148e-05					5.84193							1.48148e-05	5.83134
			1.48148e-05					5.85261							1.48148e-05	5.84193
			1.48148e-05					5.86339							1.48148e-05	5.85261
			1.48148e-05					5.87425							1.48148e-05	5.86339
			1.48148e-05					5.8852							1.48148e-05	5.87425
			1.48148e-05					5.89623							1.48148e-05	5.8852
			1.48148e-05					5.90734							1.48148e-05	5.89623
			1.48148e-05					5.91852							1.48148e-05	5.90734
			1.48148e-05					5.92977							1.48148e-05	5.91852
			1.48148e-05					5.94108							1.48148e-05	5.92977
			1.48148e-05					5.95246							1.48148e-05	5.94108
			1.48148e-05					5.96389							1.48148e-05	5.95246
			1.38889e-05					5.97537							1.48148e-05	5.96389
			1.38889e-05					5.9869							1.38889e-05	5.97537
			1.38889e-05					5.99848							1.38889e-05	5.9869
			1.38889e-05					6.01008							1.38889e-05	5.99848
			1.38889e-05					6.02172							1.38889e-05	6.01008
			1.38889e-05					6.03338							1.38889e-05	6.02172
			1.38889e-05					6.04506							1.38889e-05	6.03338
			1.38889e-05					6.05675							1.38889e-05	6.04506
			1.38889e-05					6.06845							1.38889e-05	6.05675
			1.38889e-05					6.08015							1.38889e-05	6.06845
			1.38889e-05					6.09185							1.38889e-05	6.08015
			1.38889e-05					6.10353							1.38889e-05	6.09185
			1.38889e-05					6.11519							1.38889e-05	6.10353
			1.38889e-05					6.12683							1.38889e-05	6.11519
			1.38889e-05					6.13843							1.38889e-05	6.12683
			1.38889e-05					6.15							1.38889e-05	6.13843
			1.38889e-05					6.16151							1.38889e-05	6.15
			1.38889e-05					6.17298							1.38889e-05	6.16151
			1.38889e-05					6.18438							1.38889e-05	6.17298
			1.38889e-05					6.19571							1.38889e-05	6.18438
			1.38889e-05					6.20697							1.38889e-05	6.19571
			1.38889e-05					6.21814							1.38889e-05	6.20697
			1.38889e-05					6.22923							1.38889e-05	6.21814
			1.38889e-05					6.24022							1.38889e-05	6.22923
			1.38889e-05					6.2511							1.38889e-05	6.24022
			1.38889e-05					6.26187							1.38889e-05	6.2511
			1.38889e-05					6.27252							1.38889e-05	6.26187
			1.38889e-05					6.28305							1.38889e-05	6.27252
			1.38889e-05					6.29344							1.38889e-05	6.28305
			1.38889e-05					6.30369							1.38889e-05	6.29344
			1.38889e-05					6.31379							1.38889e-05	6.30369
			1.38889e-05					6.32375							1.38889e-05	6.31379
			1.38889e-05					6.33354							1.38889e-05	6.32375
			1.38889e-05					6.34316							1.38889e-05	6.33354
			1.57407e-05					5.32814							1.38889e-05	6.34316
			1.57407e-05					5.32814							1.57407e-05	5.32814
			1.57407e-05					5.32814							1.57407e-05	5.32814
			1.57407e-05					5.32814							1.57407e-05	5.32814
			1.57407e-05					5.32814							1.57407e-05	5.32814
			1.57407e-05					5.32814							1.57407e-05	5.32814
			1.57407e-05					5.32814							1.57407e-05	5.32814
			1.57407e-05					5.32814							1.57407e-05	5.32814
			1.57407e-05					5.32814							1.57407e-05	5.32814
			1.57407e-05					5.32815							1.57407e-05	5.32814
			1.57407e-05					5.32815							1.57407e-05	5.32815
			1.57407e-05					5.32816							1.57407e-05	5.32815
			1.57407e-05					5.32816							1.57407e-05	5.32816
			1.57407e-05					5.32817							1.57407e-05	5.32816
			1.57407e-05					5.32818							1.57407e-05	5.32817
			1.57407e-05					5.3282							1.57407e-05	5.32818
			1.57407e-05					5.32821							1.57407e-05	5.3282
			1.57407e-05					5.32824							1.57407e-05	5.32821
			1.57407e-05					5.32826							1.57407e-05	5.32824
			1.57407e-05					5.32829							1.57407e-05	5.32826
			1.57407e-05					5.32832							1.57407e-05	5.32829
			1.57407e-05					5.32836							1.57407e-05	5.32832
			1.57407e-05					5.32841							1.57407e-05	5.32836
			1.57407e-05					5.32846							1.57407e-05	5.32841
			1.57407e-05					5.32852							1.57407e-05	5.32846
			1.57407e-05					5.32858							1.57407e-05	5.32852
			1.57407e-05					5.32866							1.57407e-05	5.32858
			1.57407e-05					5.32874							1.57407e-05	5.32866
			1.57407e-05					5.32884							1.57407e-05	5.32874
			1.57407e-05					5.32894							1.57407e-05	5.32884
			1.57407e-05					5.32906							1.57407e-05	5.32894
			1.57407e-05					5.32919							1.57407e-05	5.32906
			1.57407e-05					5.32933							1.57407e-05	5.32919
			1.57407e-05					5.32949							1.57407e-05	5.32933
			1.57407e-05					5.32966							1.57407e-05	5.32949
			1.57407e-05					5.32985							1.57407e-05	5.32966
			1.57407e-05					5.33005							1.57407e-05	5.32985
			1.57407e-05					5.33027							1.57407e-05	5.33005
			1.57407e-05					5.33051							1.57407e-05	5.33027
			1.57407e-05					5.33077							1.57407e-05	5.33051
			1.57407e-05					5.33105							1.57407e-05	5.33077
			1.57407e-05					5.33135							1.57407e-05	5.33105
			1.57407e-05					5.33167							1.57407e-05	5.33135
			1.57407e-05					5.33202							1.57407e-05	5.33167
			1.57407e-05					5.3324							1.57407e-05	5.33202
			1.57407e-05					5.33279							1.57407e-05	5.3324
			1.57407e-05					5.33322							1.57407e-05	5.33279
			1.57407e-05					5.33368							1.57407e-05	5.33322
			1.57407e-05					5.33416							1.57407e-05	5.33368
			1.57407e-05					5.33468							1.57407e-05	5.33416
			1.57407e-05					5.33522							1.57407e-05	5.33468
			1.57407e-05					5.33581							1.57407e-05	5.33522
			1.57407e-05					5.33642							1.57407e-05	5.33581
			1.57407e-05					5.33708							1.57407e-05	5.33642
			1.57407e-05					5.33777							1.57407e-05	5.33708
			1.57407e-05					5.33849							1.57407e-05	5.33777
			1.57407e-05					5.33926							1.57407e-05	5.33849
			1.57407e-05					5.34007							1.57407e-05	5.33926
			1.57407e-05					5.34093							1.57407e-05	5.34007
			1.57407e-05					5.34183							1.57407e-05	5.34093
			1.57407e-05					5.34277							1.57407e-05	5.34183
			1.57407e-05					5.34376							1.57407e-05	5.34277
			1.57407e-05					5.34481							1.57407e-05	5.34376
			1.57407e-05					5.3459							1.57407e-05	5.34481
			1.57407e-05					5.34704							1.57407e-05	5.3459
			1.57407e-05					5.34824							1.57407e-05	5.34704
			1.57407e-05					5.34949							1.57407e-05	5.34824
			1.57407e-05					5.35079							1.57407e-05	5.34949
			1.57407e-05					5.35216							1.57407e-05	5.35079
			1.57407e-05					5.35359							1.57407e-05	5.35216
			1.57407e-05					5.35507							1.57407e-05	5.35359
			1.57407e-05					5.35662							1.57407e-05	5.35507
			1.57407e-05					5.35823							1.57407e-05	5.35662
			1.57407e-05					5.35991							1.57407e-05	5.35823
			1.57407e-05					5.36166							1.57407e-05	5.35991
			1.57407e-05					5.36348							1.57407e-05	5.36166
			1.57407e-05					5.36536							1.57407e-05	5.36348
			1.57407e-05					5.36732							1.57407e-05	5.36536
			1.57407e-05					5.36935							1.57407e-05	5.36732
			1.57407e-05					5.37146							1.57407e-05	5.36935
			1.57407e-05					5.37364							1.57407e-05	5.37146
			1.57407e-05					5.37591							1.57407e-05	5.37364
			1.57407e-05					5.37825							1.57407e-05	5.37591
			1.57407e-05					5.38067							1.57407e-05	5.37825
			1.57407e-05					5.38318							1.57407e-05	5.38067
			1.57407e-05					5.38577							1.57407e-05	5.38318
			1.57407e-05					5.38845							1.57407e-05	5.38577
			1.57407e-05					5.39121							1.57407e-05	5.38845
			1.57407e-05					5.39407							1.57407e-05	5.39121
			1.57407e-05					5.39701							1.57407e-05	5.39407
			1.57407e-05					5.40005							1.57407e-05	5.39701
			1.57407e-05					5.40318							1.57407e-05	5.40005
			1.57407e-05					5.4064							1.57407e-05	5.40318
			1.57407e-05					5.40972							1.57407e-05	5.4064
			1.57407e-05					5.41314							1.57407e-05	5.40972
			1.57407e-05					5.41666							1.57407e-05	5.41314
			1.57407e-05					5.42028							1.57407e-05	5.41666
			1.57407e-05					5.424							1.57407e-05	5.42028
			1.57407e-05					5.42783							1.57407e-05	5.424
			1.57407e-05					5.43175							1.57407e-05	5.42783
			1.57407e-05					5.43579							1.57407e-05	5.43175
			1.57407e-05					5.43993							1.57407e-05	5.43579
			1.57407e-05					5.44418							1.57407e-05	5.43993
			1.57407e-05					5.44854							1.57407e-05	5.44418
			1.57407e-05					5.453							1.57407e-05	5.44854
			1.57407e-05					5.45759							1.57407e-05	5.453
			1.48148e-05					5.46228							1.57407e-05	5.45759
			1.48148e-05					5.46709							1.48148e-05	5.46228
			1.48148e-05					5.47201							1.48148e-05	5.46709
			1.48148e-05					5.47705							1.48148e-05	5.47201
			1.48148e-05					5.4822							1.48148e-05	5.47705
			1.48148e-05					5.48747							1.48148e-05	5.4822
			1.48148e-05					5.49286							1.48148e-05	5.48747
			1.48148e-05					5.49838							1.48148e-05	5.49286
			1.48148e-05					5.50401							1.48148e-05	5.49838
			1.48148e-05					5.50976							1.48148e-05	5.50401
			1.48148e-05					5.51563							1.48148e-05	5.50976
			1.48148e-05					5.52163							1.48148e-05	5.51563
			1.48148e-05					5.52775							1.48148e-05	5.52163
			1.48148e-05					5.534							1.48148e-05	5.52775
			1.48148e-05					5.54037							1.48148e-05	5.534
			1.48148e-05					5.54686							1.48148e-05	5.54037
			1.48148e-05					5.55348							1.48148e-05	5.54686
			1.48148e-05					5.56023							1.48148e-05	5.55348
			1.48148e-05					5.5671							1.48148e-05	5.56023
			1.48148e-05					5.5741							1.48148e-05	5.5671
			1.48148e-05					5.58123							1.48148e-05	5.5741
			1.48148e-05					5.58849							1.48148e-05	5.58123
			1.48148e-05					5.59587							1.48148e-05	5.58849
			1.48148e-05					5.60338							1.48148e-05	5.59587
			1.48148e-05					5.61102							1.48148e-05	5.60338
			1.48148e-05					5.61879							1.48148e-05	5.61102
			1.48148e-05					5.62668							1.48148e-05	5.61879
			1.48148e-05					5.6347							1.48148e-05	5.62668
			1.48148e-05					5.64285							1.48148e-05	5.6347
			1.48148e-05					5.65113							1.48148e-05	5.64285
			1.48148e-05					5.65953							1.48148e-05	5.65113
			1.48148e-05					5.66806							1.48148e-05	5.65953
			1.48148e-05					5.67671							1.48148e-05	5.66806
			1.48148e-05					5.68549							1.48148e-05	5.67671
			1.48148e-05					5.69439							1.48148e-05	5.68549
			1.48148e-05					5.70342							1.48148e-05	5.69439
			1.48148e-05					5.71257							1.48148e-05	5.70342
			1.48148e-05					5.72183							1.48148e-05	5.71257
			1.48148e-05					5.73122							1.48148e-05	5.72183
			1.48148e-05					5.74073							1.48148e-05	5.73122
			1.48148e-05					5.75035							1.48148e-05	5.74073
			1.48148e-05					5.76009							1.48148e-05	5.75035
			1.48148e-05					5.76995							1.48148e-05	5.76009
			1.48148e-05					5.77991							1.48148e-05	5.76995
			1.48148e-05					5.78999							1.48148e-05	5.77991
			1.48148e-05					5.80017							1.48148e-05	5.78999
			1.48148e-05					5.81046							1.48148e-05	5.80017
			1.48148e-05					5.82085							1.48148e-05	5.81046
			1.48148e-05					5.83134							1.48148e-05	5.82085
			1.48148e-05					5.84193							1.48148e-05	5.83134
			1.48148e-05					5.85261							1.48148e-05	5.84193
			1.48148e-05					5.86339							1.48148e-05	5.85261
			1.48148e-05					5.87425							1.48148e-05	5.86339
			1.48148e-05					5.8852							1.48148e-05	5.87425
			1.48148e-05					5.89623							1.48148e-05	5.8852
			1.48148e-05					5.90734							1.48148e-05	5.89623
			1.48148e-05					5.91852							1.48148e-05	5.90734
			1.48148e-05					5.92977							1.48148e-05	5.91852
			1.48148e-05					5.94108							1.48148e-05	5.92977
			1.48148e-05					5.95246							1.48148e-05	5.94108
			1.48148e-05					5.96389							1.48148e-05	5.95246
			1.38889e-05					5.97537							1.48148e-05	5.96389
			1.38889e-05					5.9869							1.38889e-05	5.97537
			1.38889e-05					5.99847							1.38889e-05	5.9869
			1.38889e-05					6.01008							1.38889e-05	5.99847
			1.38889e-05					6.02172							1.38889e-05	6.01008
			1.38889e-05					6.03338							1.38889e-05	6.02172
			1.38889e-05					6.04506							1.38889e-05	6.03338
			1.38889e-05					6.05675							1.38889e-05	6.04506
			1.38889e-05					6.06845							1.38889e-05	6.05675
			1.38889e-05					6.08015							1.38889e-05	6.06845
			1.38889e-05					6.09185							1.38889e-05	6.08015
			1.38889e-05					6.10353							1.38889e-05	6.09185
			1.38889e-05					6.11519							1.38889e-05	6.10353
			1.38889e-05					6.12683							1.38889e-05	6.11519
			1.38889e-05					6.13843							1.38889e-05	6.12683
			1.38889e-05					6.15							1.38889e-05	6.13843
			1.38889e-05					6.16151							1.38889e-05	6.15
			1.38889e-05					6.17298							1.38889e-05	6.16151
			1.38889e-05					6.18438							1.38889e-05	6.17298
			1.38889e-05					6.19571							1.38889e-05	6.18438
			1.38889e-05					6.20697							1.38889e-05	6.19571
			1.38889e-05					6.21814							1.38889e-05	6.20697
			1.38889e-05					6.22923							1.38889e-05	6.21814
			1.38889e-05					6.24022							1.38889e-05	6.22923
			1.38889e-05					6.2511							1.38889e-05	6.24022
			1.38889e-05					6.26187							1.38889e-05	6.2511
			1.38889e-05					6.27252							1.38889e-05	6.26187
			1.38889e-05					6.28304							1.38889e-05	6.27252
			1.38889e-05					6.29344							1.38889e-05	6.28304
			1.38889e-05					6.30369							1.38889e-05	6.29344
			1.38889e-05					6.31379							1.38889e-05	6.30369
			1.38889e-05					6.32375							1.38889e-05	6.31379
			1.38889e-05					6.33354							1.38889e-05	6.32375
			1.38889e-05					6.34316							1.38889e-05	6.33354
			1.57407e-05					5.32814							1.38889e-05	6.34316
			1.57407e-05					5.32814							1.57407e-05	5.32814
			1.57407e-05					5.32814							1.57407e-05	5.32814
			1.57407e-05					5.32814							1.57407e-05	5.32814
			1.57407e-05					5.32814							1.57407e-05	5.32814
			1.57407e-05					5.32814							1.57407e-05	5.32814
			1.57407e-05					5.32814							1.57407e-05	5.32814
			1.57407e-05					5.32814							1.57407e-05	5.32814
			1.57407e-05					5.32814							1.57407e-05	5.32814
			1.57407e-05					5.32815							1.57407e-05	5.32814
			1.57407e-05					5.32815							1.57407e-05	5.32815
			1.57407e-05					5.32816							1.57407e-05	5.32815
			1.57407e-05					5.32816							1.57407e-05	5.32816
			1.57407e-05					5.32817							1.57407e-05	5.32816
			1.57407e-05					5.32818							1.57407e-05	5.32817
			1.57407e-05					5.3282							1.57407e-05	5.32818
			1.57407e-05					5.32821							1.57407e-05	5.3282
			1.57407e-05					5.32823							1.57407e-05	5.32821
			1.57407e-05					5.32826							1.57407e-05	5.32823
			1.57407e-05					5.32829							1.57407e-05	5.32826
			1.57407e-05					5.32832							1.57407e-05	5.32829
			1.57407e-05					5.32836							1.57407e-05	5.32832
			1.57407e-05					5.32841							1.57407e-05	5.32836
			1.57407e-05					5.32846							1.57407e-05	5.32841
			1.57407e-05					5.32852							1.57407e-05	5.32846
			1.57407e-05					5.32858							1.57407e-05	5.32852
			1.57407e-05					5.32866							1.57407e-05	5.32858
			1.57407e-05					5.32874							1.57407e-05	5.32866
			1.57407e-05					5.32884							1.57407e-05	5.32874
			1.57407e-05					5.32894							1.57407e-05	5.32884
			1.57407e-05					5.32906							1.57407e-05	5.32894
			1.57407e-05					5.32919							1.57407e-05	5.32906
			1.57407e-05					5.32933							1.57407e-05	5.32919
			1.57407e-05					5.32949							1.57407e-05	5.32933
			1.57407e-05					5.32966							1.57407e-05	5.32949
			1.57407e-05					5.32985							1.57407e-05	5.32966
			1.57407e-05					5.33005							1.57407e-05	5.32985
			1.57407e-05					5.33027							1.57407e-05	5.33005
			1.57407e-05					5.33051							1.57407e-05	5.33027
			1.57407e-05					5.33077							1.57407e-05	5.33051
			1.57407e-05					5.33105							1.57407e-05	5.33077
			1.57407e-05					5.33135							1.57407e-05	5.33105
			1.57407e-05					5.33167							1.57407e-05	5.33135
			1.57407e-05					5.33202							1.57407e-05	5.33167
			1.57407e-05					5.33239							1.57407e-05	5.33202
			1.57407e-05					5.33279							1.57407e-05	5.33239
			1.57407e-05					5.33322							1.57407e-05	5.33279
			1.57407e-05					5.33368							1.57407e-05	5.33322
			1.57407e-05					5.33416							1.57407e-05	5.33368
			1.57407e-05					5.33468							1.57407e-05	5.33416
			1.57407e-05					5.33522							1.57407e-05	5.33468
			1.57407e-05					5.33581							1.57407e-05	5.33522
			1.57407e-05					5.33642							1.57407e-05	5.33581
			1.57407e-05					5.33708							1.57407e-05	5.33642
			1.57407e-05					5.33777							1.57407e-05	5.33708
			1.57407e-05					5.33849							1.57407e-05	5.33777
			1.57407e-05					5.33926							1.57407e-05	5.33849
			1.57407e-05					5.34007							1.57407e-05	5.33926
			1.57407e-05					5.34093							1.57407e-05	5.34007
			1.57407e-05					5.34183							1.57407e-05	5.34093
			1.57407e-05					5.34277							1.57407e-05	5.34183
			1.57407e-05					5.34376							1.57407e-05	5.34277
			1.57407e-05					5.3448							1.57407e-05	5.34376
			1.57407e-05					5.34589							1.57407e-05	5.3448
			1.57407e-05					5.34704							1.57407e-05	5.34589
			1.57407e-05					5.34823							1.57407e-05	5.34704
			1.57407e-05					5.34949							1.57407e-05	5.34823
			1.57407e-05					5.35079							1.57407e-05	5.34949
			1.57407e-05					5.35216							1.57407e-05	5.35079
			1.57407e-05					5.35359							1.57407e-05	5.35216
			1.57407e-05					5.35507							1.57407e-05	5.35359
			1.57407e-05					5.35662							1.57407e-05	5.35507
			1.57407e-05					5.35823							1.57407e-05	5.35662
			1.57407e-05					5.35991							1.57407e-05	5.35823
			1.57407e-05					5.36166							1.57407e-05	5.35991
			1.57407e-05					5.36348							1.57407e-05	5.36166
			1.57407e-05					5.36536							1.57407e-05	5.36348
			1.57407e-05					5.36732							1.57407e-05	5.36536
			1.57407e-05					5.36935							1.57407e-05	5.36732
			1.57407e-05					5.37146							1.57407e-05	5.36935
			1.57407e-05					5.37364							1.57407e-05	5.37146
			1.57407e-05					5.37591							1.57407e-05	5.37364
			1.57407e-05					5.37825							1.57407e-05	5.37591
			1.57407e-05					5.38067							1.57407e-05	5.37825
			1.57407e-05					5.38318							1.57407e-05	5.38067
			1.57407e-05					5.38577							1.57407e-05	5.38318
			1.57407e-05					5.38845							1.57407e-05	5.38577
			1.57407e-05					5.39121							1.57407e-05	5.38845
			1.57407e-05					5.39407							1.57407e-05	5.39121
			1.57407e-05					5.39701							1.57407e-05	5.39407
			1.57407e-05					5.40005							1.57407e-05	5.39701
			1.57407e-05					5.40318							1.57407e-05	5.40005
			1.57407e-05					5.4064							1.57407e-05	5.40318
			1.57407e-05					5.40972							1.57407e-05	5.4064
			1.57407e-05					5.41314							1.57407e-05	5.40972
			1.57407e-05					5.41666							1.57407e-05	5.41314
			1.57407e-05					5.42028							1.57407e-05	5.41666
			1.57407e-05					5.424							1.57407e-05	5.42028
			1.57407e-05					5.42783							1.57407e-05	5.424
			1.57407e-05					5.43175							1.57407e-05	5.42783
			1.57407e-05					5.43579							1.57407e-05	5.43175
			1.57407e-05					5.43993							1.57407e-05	5.43579
			1.57407e-05					5.44418							1.57407e-05	5.43993
			1.57407e-05					5.44854							1.57407e-05	5.44418
			1.57407e-05					5.453							1.57407e-05	5.44854
			1.57407e-05					5.45759							1.57407e-05	5.453
			1.48148e-05					5.46228							1.57407e-05	5.45759
			1.48148e-05					5.46708							1.48148e-05	5.46228
			1.48148e-05					5.47201							1.48148e-05	5.46708
			1.48148e-05					5.47705							1.48148e-05	5.47201
			1.48148e-05					5.4822							1.48148e-05	5.47705
			1.48148e-05					5.48747							1.48148e-05	5.4822
			1.48148e-05					5.49286							1.48148e-05	5.48747
			1.48148e-05					5.49838							1.48148e-05	5.49286
			1.48148e-05					5.50401							1.48148e-05	5.49838
			1.48148e-05					5.50976							1.48148e-05	5.50401
			1.48148e-05					5.51563							1.48148e-05	5.50976
			1.48148e-05					5.52163							1.48148e-05	5.51563
			1.48148e-05					5.52775							1.48148e-05	5.52163
			1.48148e-05					5.534							1.48148e-05	5.52775
			1.48148e-05					5.54037							1.48148e-05	5.534
			1.48148e-05					5.54686							1.48148e-05	5.54037
			1.48148e-05					5.55348							1.48148e-05	5.54686
			1.48148e-05					5.56023							1.48148e-05	5.55348
			1.48148e-05					5.5671							1.48148e-05	5.56023
			1.48148e-05					5.5741							1.48148e-05	5.5671
			1.48148e-05					5.58123							1.48148e-05	5.5741
			1.48148e-05					5.58849							1.48148e-05	5.58123
			1.48148e-05					5.59587							1.48148e-05	5.58849
			1.48148e-05					5.60338							1.48148e-05	5.59587
			1.48148e-05					5.61102							1.48148e-05	5.60338
			1.48148e-05					5.61879							1.48148e-05	5.61102
			1.48148e-05					5.62668							1.48148e-05	5.61879
			1.48148e-05					5.6347							1.48148e-05	5.62668
			1.48148e-05					5.64285							1.48148e-05	5.6347
			1.48148e-05					5.65112							1.48148e-05	5.64285
			1.48148e-05					5.65953							1.48148e-05	5.65112
			1.48148e-05					5.66806							1.48148e-05	5.65953
			1.48148e-05					5.67671							1.48148e-05	5.66806
			1.48148e-05					5.68549							1.48148e-05	5.67671
			1.48148e-05					5.69439							1.48148e-05	5.68549
			1.48148e-05					5.70342							1.48148e-05	5.69439
			1.48148e-05					5.71257							1.48148e-05	5.70342
			1.48148e-05					5.72183							1.48148e-05	5.71257
			1.48148e-05					5.73122							1.48148e-05	5.72183
			1.48148e-05					5.74073							1.48148e-05	5.73122
			1.48148e-05					5.75035							1.48148e-05	5.74073
			1.48148e-05					5.76009							1.48148e-05	5.75035
			1.48148e-05					5.76995							1.48148e-05	5.76009
			1.48148e-05					5.77991							1.48148e-05	5.76995
			1.48148e-05					5.78999							1.48148e-05	5.77991
			1.48148e-05					5.80017							1.48148e-05	5.78999
			1.48148e-05					5.81046							1.48148e-05	5.80017
			1.48148e-05					5.82085							1.48148e-05	5.81046
			1.48148e-05					5.83134							1.48148e-05	5.82085
			1.48148e-05					5.84193							1.48148e-05	5.83134
			1.48148e-05					5.85261							1.48148e-05	5.84193
			1.48148e-05					5.86339							1.48148e-05	5.85261
			1.48148e-05					5.87425							1.48148e-05	5.86339
			1.48148e-05					5.8852							1.48148e-05	5.87425
			1.48148e-05					5.89623							1.48148e-05	5.8852
			1.48148e-05					5.90734							1.48148e-05	5.89623
			1.48148e-05					5.91852							1.48148e-05	5.90734
			1.48148e-05					5.92977							1.48148e-05	5.91852
			1.48148e-05					5.94108							1.48148e-05	5.92977
			1.48148e-05					5.95246							1.48148e-05	5.94108
			1.48148e-05					5.96389							1.48148e-05	5.95246
			1.38889e-05					5.97537							1.48148e-05	5.96389
			1.38889e-05					5.9869							1.38889e-05	5.97537
			1.38889e-05					5.99847							1.38889e-05	5.9869
			1.38889e-05					6.01008							1.38889e-05	5.99847
			1.38889e-05					6.02172							1.38889e-05	6.01008
			1.38889e-05					6.03338							1.38889e-05	6.02172
			1.38889e-05					6.04506							1.38889e-05	6.03338
			1.38889e-05					6.05675							1.38889e-05	6.04506
			1.38889e-05					6.06845							1.38889e-05	6.05675
			1.38889e-05					6.08015							1.38889e-05	6.06845
			1.38889e-05					6.09185							1.38889e-05	6.08015
			1.38889e-05					6.10353							1.38889e-05	6.09185
			1.38889e-05					6.11519							1.38889e-05	6.10353
			1.38889e-05					6.12683							1.38889e-05	6.11519
			1.38889e-05					6.13843							1.38889e-05	6.12683
			1.38889e-05					6.14999							1.38889e-05	6.13843
			1.38889e-05					6.16151							1.38889e-05	6.14999
			1.38889e-05					6.17298							1.38889e-05	6.16151
			1.38889e-05					6.18438							1.38889e-05	6.17298
			1.38889e-05					6.19571							1.38889e-05	6.18438
			1.38889e-05					6.20697							1.38889e-05	6.19571
			1.38889e-05					6.21814							1.38889e-05	6.20697
			1.38889e-05					6.22923							1.38889e-05	6.21814
			1.38889e-05					6.24021							1.38889e-05	6.22923
			1.38889e-05					6.2511							1.38889e-05	6.24021
			1.38889e-05					6.26187							1.38889e-05	6.2511
			1.38889e-05					6.27252							1.38889e-05	6.26187
			1.38889e-05					6.28304							1.38889e-05	6.27252
			1.38889e-05					6.29344							1.38889e-05	6.28304
			1.38889e-05					6.30369							1.38889e-05	6.29344
			1.38889e-05					6.31379							1.38889e-05	6.30369
			1.38889e-05					6.32375							1.38889e-05	6.31379
			1.38889e-05					6.33354							1.38889e-05	6.32375
			1.38889e-05					6.34316							1.38889e-05	6.33354
			1.57407e-05					5.32814							1.38889e-05	6.34316
			1.57407e-05					5.32814							1.57407e-05	5.32814
			1.57407e-05					5.32814							1.57407e-05	5.32814
			1.57407e-05					5.32814							1.57407e-05	5.32814
			1.57407e-05					5.32814							1.57407e-05	5.32814
			1.57407e-05					5.32814							1.57407e-05	5.32814
			1.57407e-05					5.32814							1.57407e-05	5.32814
			1.57407e-05					5.32814							1.57407e-05	5.32814
			1.57407e-05					5.32814							1.57407e-05	5.32814
			1.57407e-05					5.32815							1.57407e-05	5.32814
			1.57407e-05					5.32815							1.57407e-05	5.32815
			1.57407e-05					5.32816							1.57407e-05	5.32815
			1.57407e-05					5.32816							1.57407e-05	5.32816
			1.57407e-05					5.32817							1.57407e-05	5.32816
			1.57407e-05					5.32818							1.57407e-05	5.32817
			1.57407e-05					5.3282							1.57407e-05	5.32818
			1.57407e-05					5.32821							1.57407e-05	5.3282
			1.57407e-05					5.32823							1.57407e-05	5.32821
			1.57407e-05					5.32826							1.57407e-05	5.32823
			1.57407e-05					5.32829							1.57407e-05	5.32826
			1.57407e-05					5.32832							1.57407e-05	5.32829
			1.57407e-05					5.32836							1.57407e-05	5.32832
			1.57407e-05					5.32841							1.57407e-05	5.32836
			1.57407e-05					5.32846							1.57407e-05	5.32841
			1.57407e-05					5.32852							1.57407e-05	5.32846
			1.57407e-05					5.32858							1.57407e-05	5.32852
			1.57407e-05					5.32866							1.57407e-05	5.32858
			1.57407e-05					5.32874							1.57407e-05	5.32866
			1.57407e-05					5.32884							1.57407e-05	5.32874
			1.57407e-05					5.32894							1.57407e-05	5.32884
			1.57407e-05					5.32906							1.57407e-05	5.32894
			1.57407e-05					5.32919							1.57407e-05	5.32906
			1.57407e-05					5.32933							1.57407e-05	5.32919
			1.57407e-05					5.32949							1.57407e-05	5.32933
			1.57407e-05					5.32966							1.57407e-05	5.32949
			1.57407e-05					5.32985							1.57407e-05	5.32966
			1.57407e-05					5.33005							1.57407e-05	5.32985
			1.57407e-05					5.33027							1.57407e-05	5.33005
			1.57407e-05					5.33051							1.57407e-05	5.33027
			1.57407e-05					5.33077							1.57407e-05	5.33051
			1.57407e-05					5.33105							1.57407e-05	5.33077
			1.57407e-05					5.33135							1.57407e-05	5.33105
			1.57407e-05					5.33167							1.57407e-05	5.33135
			1.57407e-05					5.33202							1.57407e-05	5.33167
			1.57407e-05					5.33239							1.57407e-05	5.33202
			1.57407e-05					5.33279							1.57407e-05	5.33239
			1.57407e-05					5.33322							1.57407e-05	5.33279
			1.57407e-05					5.33368							1.57407e-05	5.33322
			1.57407e-05					5.33416							1.57407e-05	5.33368
			1.57407e-05					5.33468							1.57407e-05	5.33416
			1.57407e-05					5.33522							1.57407e-05	5.33468
			1.57407e-05					5.33581							1.57407e-05	5.33522
			1.57407e-05					5.33642							1.57407e-05	5.33581
			1.57407e-05					5.33707							1.57407e-05	5.33642
			1.57407e-05					5.33776							1.57407e-05	5.33707
			1.57407e-05					5.33849							1.57407e-05	5.33776
			1.57407e-05					5.33926							1.57407e-05	5.33849
			1.57407e-05					5.34007							1.57407e-05	5.33926
			1.57407e-05					5.34093							1.57407e-05	5.34007
			1.57407e-05					5.34183							1.57407e-05	5.34093
			1.57407e-05					5.34277							1.57407e-05	5.34183
			1.57407e-05					5.34376							1.57407e-05	5.34277
			1.57407e-05					5.3448							1.57407e-05	5.34376
			1.57407e-05					5.34589							1.57407e-05	5.3448
			1.57407e-05					5.34704							1.57407e-05	5.34589
			1.57407e-05					5.34823							1.57407e-05	5.34704
			1.57407e-05					5.34949							1.57407e-05	5.34823
			1.57407e-05					5.35079							1.57407e-05	5.34949
			1.57407e-05					5.35216							1.57407e-05	5.35079
			1.57407e-05					5.35358							1.57407e-05	5.35216
			1.57407e-05					5.35507							1.57407e-05	5.35358
			1.57407e-05					5.35662							1.57407e-05	5.35507
			1.57407e-05					5.35823							1.57407e-05	5.35662
			1.57407e-05					5.35991							1.57407e-05	5.35823
			1.57407e-05					5.36166							1.57407e-05	5.35991
			1.57407e-05					5.36348							1.57407e-05	5.36166
			1.57407e-05					5.36536							1.57407e-05	5.36348
			1.57407e-05					5.36732							1.57407e-05	5.36536
			1.57407e-05					5.36935							1.57407e-05	5.36732
			1.57407e-05					5.37146							1.57407e-05	5.36935
			1.57407e-05					5.37364							1.57407e-05	5.37146
			1.57407e-05					5.37591							1.57407e-05	5.37364
			1.57407e-05					5.37825							1.57407e-05	5.37591
			1.57407e-05					5.38067							1.57407e-05	5.37825
			1.57407e-05					5.38318							1.57407e-05	5.38067
			1.57407e-05					5.38577							1.57407e-05	5.38318
			1.57407e-05					5.38845							1.57407e-05	5.38577
			1.57407e-05					5.39121							1.57407e-05	5.38845
			1.57407e-05					5.39407							1.57407e-05	5.39121
			1.57407e-05					5.39701							1.57407e-05	5.39407
			1.57407e-05					5.40005							1.57407e-05	5.39701
			1.57407e-05					5.40318							1.57407e-05	5.40005
			1.57407e-05					5.4064							1.57407e-05	5.40318
			1.57407e-05					5.40972							1.57407e-05	5.4064
			1.57407e-05					5.41314							1.57407e-05	5.40972
			1.57407e-05					5.41666							1.57407e-05	5.41314
			1.57407e-05					5.42028							1.57407e-05	5.41666
			1.57407e-05					5.424							1.57407e-05	5.42028
			1.57407e-05					5.42782							1.57407e-05	5.424
			1.57407e-05					5.43175							1.57407e-05	5.42782
			1.57407e-05					5.43579							1.57407e-05	5.43175
			1.57407e-05					5.43993							1.57407e-05	5.43579
			1.57407e-05					5.44418							1.57407e-05	5.43993
			1.57407e-05					5.44853							1.57407e-05	5.44418
			1.57407e-05					5.453							1.57407e-05	5.44853
			1.57407e-05					5.45758							1.57407e-05	5.453
			1.48148e-05					5.46228							1.57407e-05	5.45758
			1.48148e-05					5.46708							1.48148e-05	5.46228
			1.48148e-05					5.47201							1.48148e-05	5.46708
			1.48148e-05					5.47704							1.48148e-05	5.47201
			1.48148e-05					5.4822							1.48148e-05	5.47704
			1.48148e-05					5.48747							1.48148e-05	5.4822
			1.48148e-05					5.49286							1.48148e-05	5.48747
			1.48148e-05					5.49837							1.48148e-05	5.49286
			1.48148e-05					5.50401							1.48148e-05	5.49837
			1.48148e-05					5.50976							1.48148e-05	5.50401
			1.48148e-05					5.51563							1.48148e-05	5.50976
			1.48148e-05					5.52163							1.48148e-05	5.51563
			1.48148e-05					5.52775							1.48148e-05	5.52163
			1.48148e-05					5.534							1.48148e-05	5.52775
			1.48148e-05					5.54037							1.48148e-05	5.534
			1.48148e-05					5.54686							1.48148e-05	5.54037
			1.48148e-05					5.55348							1.48148e-05	5.54686
			1.48148e-05					5.56023							1.48148e-05	5.55348
			1.48148e-05					5.5671							1.48148e-05	5.56023
			1.48148e-05					5.5741							1.48148e-05	5.5671
			1.48148e-05					5.58123							1.48148e-05	5.5741
			1.48148e-05					5.58848							1.48148e-05	5.58123
			1.48148e-05					5.59587							1.48148e-05	5.58848
			1.48148e-05					5.60338							1.48148e-05	5.59587
			1.48148e-05					5.61102							1.48148e-05	5.60338
			1.48148e-05					5.61878							1.48148e-05	5.61102
			1.48148e-05					5.62668							1.48148e-05	5.61878
			1.48148e-05					5.6347							1.48148e-05	5.62668
			1.48148e-05					5.64285							1.48148e-05	5.6347
			1.48148e-05					5.65112							1.48148e-05	5.64285
			1.48148e-05					5.65953							1.48148e-05	5.65112
			1.48148e-05					5.66805							1.48148e-05	5.65953
			1.48148e-05					5.67671							1.48148e-05	5.66805
			1.48148e-05					5.68549							1.48148e-05	5.67671
			1.48148e-05					5.69439							1.48148e-05	5.68549
			1.48148e-05					5.70342							1.48148e-05	5.69439
			1.48148e-05					5.71256							1.48148e-05	5.70342
			1.48148e-05					5.72183							1.48148e-05	5.71256
			1.48148e-05					5.73122							1.48148e-05	5.72183
			1.48148e-05					5.74073							1.48148e-05	5.73122
			1.48148e-05					5.75035							1.48148e-05	5.74073
			1.48148e-05					5.76009							1.48148e-05	5.75035
			1.48148e-05					5.76995							1.48148e-05	5.76009
			1.48148e-05					5.77991							1.48148e-05	5.76995
			1.48148e-05					5.78999							1.48148e-05	5.77991
			1.48148e-05					5.80017							1.48148e-05	5.78999
			1.48148e-05					5.81046							1.48148e-05	5.80017
			1.48148e-05					5.82085							1.48148e-05	5.81046
			1.48148e-05					5.83134							1.48148e-05	5.82085
			1.48148e-05					5.84193							1.48148e-05	5.83134
			1.48148e-05					5.85261							1.48148e-05	5.84193
			1.48148e-05					5.86339							1.48148e-05	5.85261
			1.48148e-05					5.87425							1.48148e-05	5.86339
			1.48148e-05					5.8852							1.48148e-05	5.87425
			1.48148e-05					5.89623							1.48148e-05	5.8852
			1.48148e-05					5.90733							1.48148e-05	5.89623
			1.48148e-05					5.91852							1.48148e-05	5.90733
			1.48148e-05					5.92977							1.48148e-05	5.91852
			1.48148e-05					5.94108							1.48148e-05	5.92977
			1.48148e-05					5.95246							1.48148e-05	5.94108
			1.48148e-05					5.96389							1.48148e-05	5.95246
			1.38889e-05					5.97537							1.48148e-05	5.96389
			1.38889e-05					5.9869							1.38889e-05	5.97537
			1.38889e-05					5.99847							1.38889e-05	5.9869
			1.38889e-05					6.01008							1.38889e-05	5.99847
			1.38889e-05					6.02172							1.38889e-05	6.01008
			1.38889e-05					6.03338							1.38889e-05	6.02172
			1.38889e-05					6.04506							1.38889e-05	6.03338
			1.38889e-05					6.05675							1.38889e-05	6.04506
			1.38889e-05					6.06845							1.38889e-05	6.05675
			1.38889e-05					6.08015							1.38889e-05	6.06845
			1.38889e-05					6.09185							1.38889e-05	6.08015
			1.38889e-05					6.10353							1.38889e-05	6.09185
			1.38889e-05					6.11519							1.38889e-05	6.10353
			1.38889e-05					6.12683							1.38889e-05	6.11519
			1.38889e-05					6.13843							1.38889e-05	6.12683
			1.38889e-05					6.14999							1.38889e-05	6.13843
			1.38889e-05					6.16151							1.38889e-05	6.14999
			1.38889e-05					6.17297							1.38889e-05	6.16151
			1.38889e-05					6.18438							1.38889e-05	6.17297
			1.38889e-05					6.19571							1.38889e-05	6.18438
			1.38889e-05					6.20697							1.38889e-05	6.19571
			1.38889e-05					6.21814							1.38889e-05	6.20697
			1.38889e-05					6.22923							1.38889e-05	6.21814
			1.38889e-05					6.24021							1.38889e-05	6.22923
			1.38889e-05					6.2511							1.38889e-05	6.24021
			1.38889e-05					6.26187							1.38889e-05	6.2511
			1.38889e-05					6.27252							1.38889e-05	6.26187
			1.38889e-05					6.28304							1.38889e-05	6.27252
			1.38889e-05					6.29344							1.38889e-05	6.28304
			1.38889e-05					6.30369							1.38889e-05	6.29344
			1.38889e-05					6.31379							1.38889e-05	6.30369
			1.38889e-05					6.32374							1.38889e-05	6.31379
			1.38889e-05					6.33354							1.38889e-05	6.32374
			1.38889e-05					6.34316							1.38889e-05	6.33354
			1.57407e-05					5.32814							1.38889e-05	6.34316
			1.57407e-05					5.32814							1.57407e-05	5.32814
			1.57407e-05					5.32814							1.57407e-05	5.32814
			1.57407e-05					5.32814							1.57407e-05	5.32814
			1.57407e-05					5.32814							1.57407e-05	5.32814
			1.57407e-05					5.32814							1.57407e-05	5.32814
			1.57407e-05					5.32814							1.57407e-05	5.32814
			1.57407e-05					5.32814							1.57407e-05	5.32814
			1.57407e-05					5.32814							1.57407e-05	5.32814
			1.57407e-05					5.32815							1.57407e-05	5.32814
			1.57407e-05					5.32815							1.57407e-05	5.32815
			1.57407e-05					5.32815							1.57407e-05	5.32815
			1.57407e-05					5.32816							1.57407e-05	5.32815
			1.57407e-05					5.32817							1.57407e-05	5.32816
			1.57407e-05					5.32818							1.57407e-05	5.32817
			1.57407e-05					5.3282							1.57407e-05	5.32818
			1.57407e-05					5.32821							1.57407e-05	5.3282
			1.57407e-05					5.32823							1.57407e-05	5.32821
			1.57407e-05					5.32826							1.57407e-05	5.32823
			1.57407e-05					5.32829							1.57407e-05	5.32826
			1.57407e-05					5.32832							1.57407e-05	5.32829
			1.57407e-05					5.32836							1.57407e-05	5.32832
			1.57407e-05					5.3284							1.57407e-05	5.32836
			1.57407e-05					5.32846							1.57407e-05	5.3284
			1.57407e-05					5.32852							1.57407e-05	5.32846
			1.57407e-05					5.32858							1.57407e-05	5.32852
			1.57407e-05					5.32866							1.57407e-05	5.32858
			1.57407e-05					5.32874							1.57407e-05	5.32866
			1.57407e-05					5.32884							1.57407e-05	5.32874
			1.57407e-05					5.32894							1.57407e-05	5.32884
			1.57407e-05					5.32906							1.57407e-05	5.32894
			1.57407e-05					5.32919							1.57407e-05	5.32906
			1.57407e-05					5.32933							1.57407e-05	5.32919
			1.57407e-05					5.32949							1.57407e-05	5.32933
			1.57407e-05					5.32966							1.57407e-05	5.32949
			1.57407e-05					5.32984							1.57407e-05	5.32966
			1.57407e-05					5.33005							1.57407e-05	5.32984
			1.57407e-05					5.33027							1.57407e-05	5.33005
			1.57407e-05					5.33051							1.57407e-05	5.33027
			1.57407e-05					5.33077							1.57407e-05	5.33051
			1.57407e-05					5.33105							1.57407e-05	5.33077
			1.57407e-05					5.33135							1.57407e-05	5.33105
			1.57407e-05					5.33167							1.57407e-05	5.33135
			1.57407e-05					5.33202							1.57407e-05	5.33167
			1.57407e-05					5.33239							1.57407e-05	5.33202
			1.57407e-05					5.33279							1.57407e-05	5.33239
			1.57407e-05					5.33322							1.57407e-05	5.33279
			1.57407e-05					5.33367							1.57407e-05	5.33322
			1.57407e-05					5.33416							1.57407e-05	5.33367
			1.57407e-05					5.33467							1.57407e-05	5.33416
			1.57407e-05					5.33522							1.57407e-05	5.33467
			1.57407e-05					5.3358							1.57407e-05	5.33522
			1.57407e-05					5.33642							1.57407e-05	5.3358
			1.57407e-05					5.33707							1.57407e-05	5.33642
			1.57407e-05					5.33776							1.57407e-05	5.33707
			1.57407e-05					5.33849							1.57407e-05	5.33776
			1.57407e-05					5.33926							1.57407e-05	5.33849
			1.57407e-05					5.34007							1.57407e-05	5.33926
			1.57407e-05					5.34093							1.57407e-05	5.34007
			1.57407e-05					5.34183							1.57407e-05	5.34093
			1.57407e-05					5.34277							1.57407e-05	5.34183
			1.57407e-05					5.34376							1.57407e-05	5.34277
			1.57407e-05					5.3448							1.57407e-05	5.34376
			1.57407e-05					5.34589							1.57407e-05	5.3448
			1.57407e-05					5.34704							1.57407e-05	5.34589
			1.57407e-05					5.34823							1.57407e-05	5.34704
			1.57407e-05					5.34948							1.57407e-05	5.34823
			1.57407e-05					5.35079							1.57407e-05	5.34948
			1.57407e-05					5.35216							1.57407e-05	5.35079
			1.57407e-05					5.35358							1.57407e-05	5.35216
			1.57407e-05					5.35507							1.57407e-05	5.35358
			1.57407e-05					5.35662							1.57407e-05	5.35507
			1.57407e-05					5.35823							1.57407e-05	5.35662
			1.57407e-05					5.35991							1.57407e-05	5.35823
			1.57407e-05					5.36166							1.57407e-05	5.35991
			1.57407e-05					5.36347							1.57407e-05	5.36166
			1.57407e-05					5.36536							1.57407e-05	5.36347
			1.57407e-05					5.36732							1.57407e-05	5.36536
			1.57407e-05					5.36935							1.57407e-05	5.36732
			1.57407e-05					5.37146							1.57407e-05	5.36935
			1.57407e-05					5.37364							1.57407e-05	5.37146
			1.57407e-05					5.3759							1.57407e-05	5.37364
			1.57407e-05					5.37825							1.57407e-05	5.3759
			1.57407e-05					5.38067							1.57407e-05	5.37825
			1.57407e-05					5.38318							1.57407e-05	5.38067
			1.57407e-05					5.38577							1.57407e-05	5.38318
			1.57407e-05					5.38845							1.57407e-05	5.38577
			1.57407e-05					5.39121							1.57407e-05	5.38845
			1.57407e-05					5.39406							1.57407e-05	5.39121
			1.57407e-05					5.39701							1.57407e-05	5.39406
			1.57407e-05					5.40005							1.57407e-05	5.39701
			1.57407e-05					5.40318							1.57407e-05	5.40005
			1.57407e-05					5.4064							1.57407e-05	5.40318
			1.57407e-05					5.40972							1.57407e-05	5.4064
			1.57407e-05					5.41314							1.57407e-05	5.40972
			1.57407e-05					5.41666							1.57407e-05	5.41314
			1.57407e-05					5.42028							1.57407e-05	5.41666
			1.57407e-05					5.424							1.57407e-05	5.42028
			1.57407e-05					5.42782							1.57407e-05	5.424
			1.57407e-05					5.43175							1.57407e-05	5.42782
			1.57407e-05					5.43579							1.57407e-05	5.43175
			1.57407e-05					5.43993							1.57407e-05	5.43579
			1.57407e-05					5.44418							1.57407e-05	5.43993
			1.57407e-05					5.44853							1.57407e-05	5.44418
			1.57407e-05					5.453							1.57407e-05	5.44853
			1.57407e-05					5.45758							1.57407e-05	5.453
			1.48148e-05					5.46228							1.57407e-05	5.45758
			1.48148e-05					5.46708							1.48148e-05	5.46228
			1.48148e-05					5.47201							1.48148e-05	5.46708
			1.48148e-05					5.47704							1.48148e-05	5.47201
			1.48148e-05					5.4822							1.48148e-05	5.47704
			1.48148e-05					5.48747							1.48148e-05	5.4822
			1.48148e-05					5.49286							1.48148e-05	5.48747
			1.48148e-05					5.49837							1.48148e-05	5.49286
			1.48148e-05					5.504							1.48148e-05	5.49837
			1.48148e-05					5.50976							1.48148e-05	5.504
			1.48148e-05					5.51563							1.48148e-05	5.50976
			1.48148e-05					5.52163							1.48148e-05	5.51563
			1.48148e-05					5.52775							1.48148e-05	5.52163
			1.48148e-05					5.53399							1.48148e-05	5.52775
			1.48148e-05					5.54036							1.48148e-05	5.53399
			1.48148e-05					5.54686							1.48148e-05	5.54036
			1.48148e-05					5.55348							1.48148e-05	5.54686
			1.48148e-05					5.56023							1.48148e-05	5.55348
			1.48148e-05					5.5671							1.48148e-05	5.56023
			1.48148e-05					5.5741							1.48148e-05	5.5671
			1.48148e-05					5.58123							1.48148e-05	5.5741
			1.48148e-05					5.58848							1.48148e-05	5.58123
			1.48148e-05					5.59587							1.48148e-05	5.58848
			1.48148e-05					5.60338							1.48148e-05	5.59587
			1.48148e-05					5.61102							1.48148e-05	5.60338
			1.48148e-05					5.61878							1.48148e-05	5.61102
			1.48148e-05					5.62668							1.48148e-05	5.61878
			1.48148e-05					5.6347							1.48148e-05	5.62668
			1.48148e-05					5.64285							1.48148e-05	5.6347
			1.48148e-05					5.65112							1.48148e-05	5.64285
			1.48148e-05					5.65953							1.48148e-05	5.65112
			1.48148e-05					5.66805							1.48148e-05	5.65953
			1.48148e-05					5.67671							1.48148e-05	5.66805
			1.48148e-05					5.68549							1.48148e-05	5.67671
			1.48148e-05					5.69439							1.48148e-05	5.68549
			1.48148e-05					5.70342							1.48148e-05	5.69439
			1.48148e-05					5.71256							1.48148e-05	5.70342
			1.48148e-05					5.72183							1.48148e-05	5.71256
			1.48148e-05					5.73122							1.48148e-05	5.72183
			1.48148e-05					5.74073							1.48148e-05	5.73122
			1.48148e-05					5.75035							1.48148e-05	5.74073
			1.48148e-05					5.76009							1.48148e-05	5.75035
			1.48148e-05					5.76995							1.48148e-05	5.76009
			1.48148e-05					5.77991							1.48148e-05	5.76995
			1.48148e-05					5.78999							1.48148e-05	5.77991
			1.48148e-05					5.80017							1.48148e-05	5.78999
			1.48148e-05					5.81046							1.48148e-05	5.80017
			1.48148e-05					5.82085							1.48148e-05	5.81046
			1.48148e-05					5.83134							1.48148e-05	5.82085
			1.48148e-05					5.84193							1.48148e-05	5.83134
			1.48148e-05					5.85261							1.48148e-05	5.84193
			1.48148e-05					5.86339							1.48148e-05	5.85261
			1.48148e-05					5.87425							1.48148e-05	5.86339
			1.48148e-05					5.8852							1.48148e-05	5.87425
			1.48148e-05					5.89623							1.48148e-05	5.8852
			1.48148e-05					5.90733							1.48148e-05	5.89623
			1.48148e-05					5.91851							1.48148e-05	5.90733
			1.48148e-05					5.92976							1.48148e-05	5.91851
			1.48148e-05					5.94108							1.48148e-05	5.92976
			1.48148e-05					5.95246							1.48148e-05	5.94108
			1.48148e-05					5.96389							1.48148e-05	5.95246
			1.38889e-05					5.97537							1.48148e-05	5.96389
			1.38889e-05					5.9869							1.38889e-05	5.97537
			1.38889e-05					5.99847							1.38889e-05	5.9869
			1.38889e-05					6.01008							1.38889e-05	5.99847
			1.38889e-05					6.02172							1.38889e-05	6.01008
			1.38889e-05					6.03338							1.38889e-05	6.02172
			1.38889e-05					6.04506							1.38889e-05	6.03338
			1.38889e-05					6.05675							1.38889e-05	6.04506
			1.38889e-05					6.06845							1.38889e-05	6.05675
			1.38889e-05					6.08015							1.38889e-05	6.06845
			1.38889e-05					6.09184							1.38889e-05	6.08015
			1.38889e-05					6.10353							1.38889e-05	6.09184
			1.38889e-05					6.11519							1.38889e-05	6.10353
			1.38889e-05					6.12682							1.38889e-05	6.11519
			1.38889e-05					6.13843							1.38889e-05	6.12682
			1.38889e-05					6.14999							1.38889e-05	6.13843
			1.38889e-05					6.16151							1.38889e-05	6.14999
			1.38889e-05					6.17297							1.38889e-05	6.16151
			1.38889e-05					6.18437							1.38889e-05	6.17297
			1.38889e-05					6.19571							1.38889e-05	6.18437
			1.38889e-05					6.20696							1.38889e-05	6.19571
			1.38889e-05					6.21814							1.38889e-05	6.20696
			1.38889e-05					6.22922							1.38889e-05	6.21814
			1.38889e-05					6.24021							1.38889e-05	6.22922
			1.38889e-05					6.25109							1.38889e-05	6.24021
			1.38889e-05					6.26186							1.38889e-05	6.25109
			1.38889e-05					6.27252							1.38889e-05	6.26186
			1.38889e-05					6.28304							1.38889e-05	6.27252
			1.38889e-05					6.29343							1.38889e-05	6.28304
			1.38889e-05					6.30369							1.38889e-05	6.29343
			1.38889e-05					6.31379							1.38889e-05	6.30369
			1.38889e-05					6.32374							1.38889e-05	6.31379
			1.38889e-05					6.33354							1.38889e-05	6.32374
			1.38889e-05					6.34316							1.38889e-05	6.33354
			1.57407e-05					5.32814							1.38889e-05	6.34316
			1.57407e-05					5.32814							1.57407e-05	5.32814
			1.57407e-05					5.32814							1.57407e-05	5.32814
			1.57407e-05					5.32814							1.57407e-05	5.32814
			1.57407e-05					5.32814							1.57407e-05	5.32814
			1.57407e-05					5.32814							1.57407e-05	5.32814
			1.57407e-05					5.32814							1.57407e-05	5.32814
			1.57407e-05					5.32814							1.57407e-05	5.32814
			1.57407e-05					5.32814							1.57407e-05	5.32814
			1.57407e-05					5.32814							1.57407e-05	5.32814
			1.57407e-05					5.32815							1.57407e-05	5.32814
			1.57407e-05					5.32815							1.57407e-05	5.32815
			1.57407e-05					5.32816							1.57407e-05	5.32815
			1.57407e-05					5.32817							1.57407e-05	5.32816
			1.57407e-05					5.32818							1.57407e-05	5.32817
			1.57407e-05					5.32819							1.57407e-05	5.32818
			1.57407e-05					5.32821							1.57407e-05	5.32819
			1.57407e-05					5.32823							1.57407e-05	5.32821
			1.57407e-05					5.32826							1.57407e-05	5.32823
			1.57407e-05					5.32828							1.57407e-05	5.32826
			1.57407e-05					5.32832							1.57407e-05	5.32828
			1.57407e-05					5.32836							1.57407e-05	5.32832
			1.57407e-05					5.3284							1.57407e-05	5.32836
			1.57407e-05					5.32845							1.57407e-05	5.3284
			1.57407e-05					5.32851							1.57407e-05	5.32845
			1.57407e-05					5.32858							1.57407e-05	5.32851
			1.57407e-05					5.32866							1.57407e-05	5.32858
			1.57407e-05					5.32874							1.57407e-05	5.32866
			1.57407e-05					5.32884							1.57407e-05	5.32874
			1.57407e-05					5.32894							1.57407e-05	5.32884
			1.57407e-05					5.32906							1.57407e-05	5.32894
			1.57407e-05					5.32919							1.57407e-05	5.32906
			1.57407e-05					5.32933							1.57407e-05	5.32919
			1.57407e-05					5.32949							1.57407e-05	5.32933
			1.57407e-05					5.32966							1.57407e-05	5.32949
			1.57407e-05					5.32984							1.57407e-05	5.32966
			1.57407e-05					5.33005							1.57407e-05	5.32984
			1.57407e-05					5.33027							1.57407e-05	5.33005
			1.57407e-05					5.33051							1.57407e-05	5.33027
			1.57407e-05					5.33077							1.57407e-05	5.33051
			1.57407e-05					5.33105							1.57407e-05	5.33077
			1.57407e-05					5.33135							1.57407e-05	5.33105
			1.57407e-05					5.33167							1.57407e-05	5.33135
			1.57407e-05					5.33202							1.57407e-05	5.33167
			1.57407e-05					5.33239							1.57407e-05	5.33202
			1.57407e-05					5.33279							1.57407e-05	5.33239
			1.57407e-05					5.33322							1.57407e-05	5.33279
			1.57407e-05					5.33367							1.57407e-05	5.33322
			1.57407e-05					5.33416							1.57407e-05	5.33367
			1.57407e-05					5.33467							1.57407e-05	5.33416
			1.57407e-05					5.33522							1.57407e-05	5.33467
			1.57407e-05					5.3358							1.57407e-05	5.33522
			1.57407e-05					5.33642							1.57407e-05	5.3358
			1.57407e-05					5.33707							1.57407e-05	5.33642
			1.57407e-05					5.33776							1.57407e-05	5.33707
			1.57407e-05					5.33849							1.57407e-05	5.33776
			1.57407e-05					5.33926							1.57407e-05	5.33849
			1.57407e-05					5.34007							1.57407e-05	5.33926
			1.57407e-05					5.34092							1.57407e-05	5.34007
			1.57407e-05					5.34182							1.57407e-05	5.34092
			1.57407e-05					5.34277							1.57407e-05	5.34182
			1.57407e-05					5.34376							1.57407e-05	5.34277
			1.57407e-05					5.3448							1.57407e-05	5.34376
			1.57407e-05					5.34589							1.57407e-05	5.3448
			1.57407e-05					5.34704							1.57407e-05	5.34589
			1.57407e-05					5.34823							1.57407e-05	5.34704
			1.57407e-05					5.34948							1.57407e-05	5.34823
			1.57407e-05					5.35079							1.57407e-05	5.34948
			1.57407e-05					5.35216							1.57407e-05	5.35079
			1.57407e-05					5.35358							1.57407e-05	5.35216
			1.57407e-05					5.35507							1.57407e-05	5.35358
			1.57407e-05					5.35662							1.57407e-05	5.35507
			1.57407e-05					5.35823							1.57407e-05	5.35662
			1.57407e-05					5.35991							1.57407e-05	5.35823
			1.57407e-05					5.36166							1.57407e-05	5.35991
			1.57407e-05					5.36347							1.57407e-05	5.36166
			1.57407e-05					5.36536							1.57407e-05	5.36347
			1.57407e-05					5.36732							1.57407e-05	5.36536
			1.57407e-05					5.36935							1.57407e-05	5.36732
			1.57407e-05					5.37146							1.57407e-05	5.36935
			1.57407e-05					5.37364							1.57407e-05	5.37146
			1.57407e-05					5.3759							1.57407e-05	5.37364
			1.57407e-05					5.37824							1.57407e-05	5.3759
			1.57407e-05					5.38067							1.57407e-05	5.37824
			1.57407e-05					5.38318							1.57407e-05	5.38067
			1.57407e-05					5.38577							1.57407e-05	5.38318
			1.57407e-05					5.38844							1.57407e-05	5.38577
			1.57407e-05					5.39121							1.57407e-05	5.38844
			1.57407e-05					5.39406							1.57407e-05	5.39121
			1.57407e-05					5.39701							1.57407e-05	5.39406
			1.57407e-05					5.40004							1.57407e-05	5.39701
			1.57407e-05					5.40318							1.57407e-05	5.40004
			1.57407e-05					5.4064							1.57407e-05	5.40318
			1.57407e-05					5.40972							1.57407e-05	5.4064
			1.57407e-05					5.41314							1.57407e-05	5.40972
			1.57407e-05					5.41666							1.57407e-05	5.41314
			1.57407e-05					5.42028							1.57407e-05	5.41666
			1.57407e-05					5.424							1.57407e-05	5.42028
			1.57407e-05					5.42782							1.57407e-05	5.424
			1.57407e-05					5.43175							1.57407e-05	5.42782
			1.57407e-05					5.43578							1.57407e-05	5.43175
			1.57407e-05					5.43993							1.57407e-05	5.43578
			1.57407e-05					5.44417							1.57407e-05	5.43993
			1.57407e-05					5.44853							1.57407e-05	5.44417
			1.57407e-05					5.453							1.57407e-05	5.44853
			1.57407e-05					5.45758							1.57407e-05	5.453
			1.48148e-05					5.46227							1.57407e-05	5.45758
			1.48148e-05					5.46708							1.48148e-05	5.46227
			1.48148e-05					5.472							1.48148e-05	5.46708
			1.48148e-05					5.47704							1.48148e-05	5.472
			1.48148e-05					5.4822							1.48148e-05	5.47704
			1.48148e-05					5.48747							1.48148e-05	5.4822
			1.48148e-05					5.49286							1.48148e-05	5.48747
			1.48148e-05					5.49837							1.48148e-05	5.49286
			1.48148e-05					5.504							1.48148e-05	5.49837
			1.48148e-05					5.50976							1.48148e-05	5.504
			1.48148e-05					5.51563							1.48148e-05	5.50976
			1.48148e-05					5.52163							1.48148e-05	5.51563
			1.48148e-05					5.52775							1.48148e-05	5.52163
			1.48148e-05					5.53399							1.48148e-05	5.52775
			1.48148e-05					5.54036							1.48148e-05	5.53399
			1.48148e-05					5.54686							1.48148e-05	5.54036
			1.48148e-05					5.55348							1.48148e-05	5.54686
			1.48148e-05					5.56023							1.48148e-05	5.55348
			1.48148e-05					5.5671							1.48148e-05	5.56023
			1.48148e-05					5.5741							1.48148e-05	5.5671
			1.48148e-05					5.58123							1.48148e-05	5.5741
			1.48148e-05					5.58848							1.48148e-05	5.58123
			1.48148e-05					5.59587							1.48148e-05	5.58848
			1.48148e-05					5.60338							1.48148e-05	5.59587
			1.48148e-05					5.61102							1.48148e-05	5.60338
			1.48148e-05					5.61878							1.48148e-05	5.61102
			1.48148e-05					5.62668							1.48148e-05	5.61878
			1.48148e-05					5.6347							1.48148e-05	5.62668
			1.48148e-05					5.64285							1.48148e-05	5.6347
			1.48148e-05					5.65112							1.48148e-05	5.64285
			1.48148e-05					5.65952							1.48148e-05	5.65112
			1.48148e-05					5.66805							1.48148e-05	5.65952
			1.48148e-05					5.67671							1.48148e-05	5.66805
			1.48148e-05					5.68548							1.48148e-05	5.67671
			1.48148e-05					5.69439							1.48148e-05	5.68548
			1.48148e-05					5.70341							1.48148e-05	5.69439
			1.48148e-05					5.71256							1.48148e-05	5.70341
			1.48148e-05					5.72183							1.48148e-05	5.71256
			1.48148e-05					5.73122							1.48148e-05	5.72183
			1.48148e-05					5.74072							1.48148e-05	5.73122
			1.48148e-05					5.75035							1.48148e-05	5.74072
			1.48148e-05					5.76009							1.48148e-05	5.75035
			1.48148e-05					5.76994							1.48148e-05	5.76009
			1.48148e-05					5.77991							1.48148e-05	5.76994
			1.48148e-05					5.78998							1.48148e-05	5.77991
			1.48148e-05					5.80016							1.48148e-05	5.78998
			1.48148e-05					5.81045							1.48148e-05	5.80016
			1.48148e-05					5.82084							1.48148e-05	5.81045
			1.48148e-05					5.83134							1.48148e-05	5.82084
			1.48148e-05					5.84192							1.48148e-05	5.83134
			1.48148e-05					5.85261							1.48148e-05	5.84192
			1.48148e-05					5.86338							1.48148e-05	5.85261
			1.48148e-05					5.87425							1.48148e-05	5.86338
			1.48148e-05					5.8852							1.48148e-05	5.87425
			1.48148e-05					5.89622							1.48148e-05	5.8852
			1.48148e-05					5.90733							1.48148e-05	5.89622
			1.48148e-05					5.91851							1.48148e-05	5.90733
			1.48148e-05					5.92976							1.48148e-05	5.91851
			1.48148e-05					5.94108							1.48148e-05	5.92976
			1.48148e-05					5.95245							1.48148e-05	5.94108
			1.48148e-05					5.96389							1.48148e-05	5.95245
			1.38889e-05					5.97537							1.48148e-05	5.96389
			1.38889e-05					5.9869							1.38889e-05	5.97537
			1.38889e-05					5.99847							1.38889e-05	5.9869
			1.38889e-05					6.01008							1.38889e-05	5.99847
			1.38889e-05					6.02171							1.38889e-05	6.01008
			1.38889e-05					6.03338							1.38889e-05	6.02171
			1.38889e-05					6.04506							1.38889e-05	6.03338
			1.38889e-05					6.05675							1.38889e-05	6.04506
			1.38889e-05					6.06845							1.38889e-05	6.05675
			1.38889e-05					6.08015							1.38889e-05	6.06845
			1.38889e-05					6.09184							1.38889e-05	6.08015
			1.38889e-05					6.10352							1.38889e-05	6.09184
			1.38889e-05					6.11519							1.38889e-05	6.10352
			1.38889e-05					6.12682							1.38889e-05	6.11519
			1.38889e-05					6.13843							1.38889e-05	6.12682
			1.38889e-05					6.14999							1.38889e-05	6.13843
			1.38889e-05					6.16151							1.38889e-05	6.14999
			1.38889e-05					6.17297							1.38889e-05	6.16151
			1.38889e-05					6.18437							1.38889e-05	6.17297
			1.38889e-05					6.19571							1.38889e-05	6.18437
			1.38889e-05					6.20696							1.38889e-05	6.19571
			1.38889e-05					6.21814							1.38889e-05	6.20696
			1.38889e-05					6.22922							1.38889e-05	6.21814
			1.38889e-05					6.24021							1.38889e-05	6.22922
			1.38889e-05					6.25109							1.38889e-05	6.24021
			1.38889e-05					6.26186							1.38889e-05	6.25109
			1.38889e-05					6.27251							1.38889e-05	6.26186
			1.38889e-05					6.28304							1.38889e-05	6.27251
			1.38889e-05					6.29343							1.38889e-05	6.28304
			1.38889e-05					6.30368							1.38889e-05	6.29343
			1.38889e-05					6.31379							1.38889e-05	6.30368
			1.38889e-05					6.32374							1.38889e-05	6.31379
			1.38889e-05					6.33353							1.38889e-05	6.32374
			1.38889e-05					6.34316							1.38889e-05	6.33353
			1.57407e-05					5.32813							1.38889e-05	6.34316
			1.57407e-05					5.32813							1.57407e-05	5.32813
			1.57407e-05					5.32813							1.57407e-05	5.32813
			1.57407e-05					5.32813							1.57407e-05	5.32813
			1.57407e-05					5.32813							1.57407e-05	5.32813
			1.57407e-05					5.32814							1.57407e-05	5.32813
			1.57407e-05					5.32814							1.57407e-05	5.32814
			1.57407e-05					5.32814							1.57407e-05	5.32814
			1.57407e-05					5.32814							1.57407e-05	5.32814
			1.57407e-05					5.32814							1.57407e-05	5.32814
			1.57407e-05					5.32815							1.57407e-05	5.32814
			1.57407e-05					5.32815							1.57407e-05	5.32815
			1.57407e-05					5.32816							1.57407e-05	5.32815
			1.57407e-05					5.32817							1.57407e-05	5.32816
			1.57407e-05					5.32818							1.57407e-05	5.32817
			1.57407e-05					5.32819							1.57407e-05	5.32818
			1.57407e-05					5.32821							1.57407e-05	5.32819
			1.57407e-05					5.32823							1.57407e-05	5.32821
			1.57407e-05					5.32825							1.57407e-05	5.32823
			1.57407e-05					5.32828							1.57407e-05	5.32825
			1.57407e-05					5.32832							1.57407e-05	5.32828
			1.57407e-05					5.32836							1.57407e-05	5.32832
			1.57407e-05					5.3284							1.57407e-05	5.32836
			1.57407e-05					5.32845							1.57407e-05	5.3284
			1.57407e-05					5.32851							1.57407e-05	5.32845
			1.57407e-05					5.32858							1.57407e-05	5.32851
			1.57407e-05					5.32865							1.57407e-05	5.32858
			1.57407e-05					5.32874							1.57407e-05	5.32865
			1.57407e-05					5.32883							1.57407e-05	5.32874
			1.57407e-05					5.32894							1.57407e-05	5.32883
			1.57407e-05					5.32906							1.57407e-05	5.32894
			1.57407e-05					5.32918							1.57407e-05	5.32906
			1.57407e-05					5.32933							1.57407e-05	5.32918
			1.57407e-05					5.32948							1.57407e-05	5.32933
			1.57407e-05					5.32965							1.57407e-05	5.32948
			1.57407e-05					5.32984							1.57407e-05	5.32965
			1.57407e-05					5.33004							1.57407e-05	5.32984
			1.57407e-05					5.33026							1.57407e-05	5.33004
			1.57407e-05					5.3305							1.57407e-05	5.33026
			1.57407e-05					5.33076							1.57407e-05	5.3305
			1.57407e-05					5.33104							1.57407e-05	5.33076
			1.57407e-05					5.33134							1.57407e-05	5.33104
			1.57407e-05					5.33167							1.57407e-05	5.33134
			1.57407e-05					5.33202							1.57407e-05	5.33167
			1.57407e-05					5.33239							1.57407e-05	5.33202
			1.57407e-05					5.33279							1.57407e-05	5.33239
			1.57407e-05					5.33322							1.57407e-05	5.33279
			1.57407e-05					5.33367							1.57407e-05	5.33322
			1.57407e-05					5.33416							1.57407e-05	5.33367
			1.57407e-05					5.33467							1.57407e-05	5.33416
			1.57407e-05					5.33522							1.57407e-05	5.33467
			1.57407e-05					5.3358							1.57407e-05	5.33522
			1.57407e-05					5.33642							1.57407e-05	5.3358
			1.57407e-05					5.33707							1.57407e-05	5.33642
			1.57407e-05					5.33776							1.57407e-05	5.33707
			1.57407e-05					5.33849							1.57407e-05	5.33776
			1.57407e-05					5.33926							1.57407e-05	5.33849
			1.57407e-05					5.34007							1.57407e-05	5.33926
			1.57407e-05					5.34092							1.57407e-05	5.34007
			1.57407e-05					5.34182							1.57407e-05	5.34092
			1.57407e-05					5.34277							1.57407e-05	5.34182
			1.57407e-05					5.34376							1.57407e-05	5.34277
			1.57407e-05					5.3448							1.57407e-05	5.34376
			1.57407e-05					5.34589							1.57407e-05	5.3448
			1.57407e-05					5.34703							1.57407e-05	5.34589
			1.57407e-05					5.34823							1.57407e-05	5.34703
			1.57407e-05					5.34948							1.57407e-05	5.34823
			1.57407e-05					5.35079							1.57407e-05	5.34948
			1.57407e-05					5.35215							1.57407e-05	5.35079
			1.57407e-05					5.35358							1.57407e-05	5.35215
			1.57407e-05					5.35507							1.57407e-05	5.35358
			1.57407e-05					5.35662							1.57407e-05	5.35507
			1.57407e-05					5.35823							1.57407e-05	5.35662
			1.57407e-05					5.35991							1.57407e-05	5.35823
			1.57407e-05					5.36166							1.57407e-05	5.35991
			1.57407e-05					5.36347							1.57407e-05	5.36166
			1.57407e-05					5.36536							1.57407e-05	5.36347
			1.57407e-05					5.36732							1.57407e-05	5.36536
			1.57407e-05					5.36935							1.57407e-05	5.36732
			1.57407e-05					5.37145							1.57407e-05	5.36935
			1.57407e-05					5.37364							1.57407e-05	5.37145
			1.57407e-05					5.3759							1.57407e-05	5.37364
			1.57407e-05					5.37824							1.57407e-05	5.3759
			1.57407e-05					5.38067							1.57407e-05	5.37824
			1.57407e-05					5.38317							1.57407e-05	5.38067
			1.57407e-05					5.38576							1.57407e-05	5.38317
			1.57407e-05					5.38844							1.57407e-05	5.38576
			1.57407e-05					5.39121							1.57407e-05	5.38844
			1.57407e-05					5.39406							1.57407e-05	5.39121
			1.57407e-05					5.397							1.57407e-05	5.39406
			1.57407e-05					5.40004							1.57407e-05	5.397
			1.57407e-05					5.40317							1.57407e-05	5.40004
			1.57407e-05					5.4064							1.57407e-05	5.40317
			1.57407e-05					5.40972							1.57407e-05	5.4064
			1.57407e-05					5.41314							1.57407e-05	5.40972
			1.57407e-05					5.41666							1.57407e-05	5.41314
			1.57407e-05					5.42028							1.57407e-05	5.41666
			1.57407e-05					5.424							1.57407e-05	5.42028
			1.57407e-05					5.42782							1.57407e-05	5.424
			1.57407e-05					5.43175							1.57407e-05	5.42782
			1.57407e-05					5.43578							1.57407e-05	5.43175
			1.57407e-05					5.43992							1.57407e-05	5.43578
			1.57407e-05					5.44417							1.57407e-05	5.43992
			1.57407e-05					5.44853							1.57407e-05	5.44417
			1.57407e-05					5.453							1.57407e-05	5.44853
			1.57407e-05					5.45758							1.57407e-05	5.453
			1.48148e-05					5.46227							1.57407e-05	5.45758
			1.48148e-05					5.46708							1.48148e-05	5.46227
			1.48148e-05					5.472							1.48148e-05	5.46708
			1.48148e-05					5.47704							1.48148e-05	5.472
			1.48148e-05					5.48219							1.48148e-05	5.47704
			1.48148e-05					5.48747							1.48148e-05	5.48219
			1.48148e-05					5.49286							1.48148e-05	5.48747
			1.48148e-05					5.49837							1.48148e-05	5.49286
			1.48148e-05					5.504							1.48148e-05	5.49837
			1.48148e-05					5.50975							1.48148e-05	5.504
			1.48148e-05					5.51563							1.48148e-05	5.50975
			1.48148e-05					5.52162							1.48148e-05	5.51563
			1.48148e-05					5.52775							1.48148e-05	5.52162
			1.48148e-05					5.53399							1.48148e-05	5.52775
			1.48148e-05					5.54036							1.48148e-05	5.53399
			1.48148e-05					5.54686							1.48148e-05	5.54036
			1.48148e-05					5.55348							1.48148e-05	5.54686
			1.48148e-05					5.56022							1.48148e-05	5.55348
			1.48148e-05					5.5671							1.48148e-05	5.56022
			1.48148e-05					5.5741							1.48148e-05	5.5671
			1.48148e-05					5.58123							1.48148e-05	5.5741
			1.48148e-05					5.58848							1.48148e-05	5.58123
			1.48148e-05					5.59586							1.48148e-05	5.58848
			1.48148e-05					5.60337							1.48148e-05	5.59586
			1.48148e-05					5.61101							1.48148e-05	5.60337
			1.48148e-05					5.61878							1.48148e-05	5.61101
			1.48148e-05					5.62667							1.48148e-05	5.61878
			1.48148e-05					5.63469							1.48148e-05	5.62667
			1.48148e-05					5.64284							1.48148e-05	5.63469
			1.48148e-05					5.65112							1.48148e-05	5.64284
			1.48148e-05					5.65952							1.48148e-05	5.65112
			1.48148e-05					5.66805							1.48148e-05	5.65952
			1.48148e-05					5.6767							1.48148e-05	5.66805
			1.48148e-05					5.68548							1.48148e-05	5.6767
			1.48148e-05					5.69438							1.48148e-05	5.68548
			1.48148e-05					5.70341							1.48148e-05	5.69438
			1.48148e-05					5.71256							1.48148e-05	5.70341
			1.48148e-05					5.72183							1.48148e-05	5.71256
			1.48148e-05					5.73121							1.48148e-05	5.72183
			1.48148e-05					5.74072							1.48148e-05	5.73121
			1.48148e-05					5.75035							1.48148e-05	5.74072
			1.48148e-05					5.76009							1.48148e-05	5.75035
			1.48148e-05					5.76994							1.48148e-05	5.76009
			1.48148e-05					5.77991							1.48148e-05	5.76994
			1.48148e-05					5.78998							1.48148e-05	5.77991
			1.48148e-05					5.80016							1.48148e-05	5.78998
			1.48148e-05					5.81045							1.48148e-05	5.80016
			1.48148e-05					5.82084							1.48148e-05	5.81045
			1.48148e-05					5.83133							1.48148e-05	5.82084
			1.48148e-05					5.84192							1.48148e-05	5.83133
			1.48148e-05					5.85261							1.48148e-05	5.84192
			1.48148e-05					5.86338							1.48148e-05	5.85261
			1.48148e-05					5.87424							1.48148e-05	5.86338
			1.48148e-05					5.88519							1.48148e-05	5.87424
			1.48148e-05					5.89622							1.48148e-05	5.88519
			1.48148e-05					5.90733							1.48148e-05	5.89622
			1.48148e-05					5.91851							1.48148e-05	5.90733
			1.48148e-05					5.92976							1.48148e-05	5.91851
			1.48148e-05					5.94108							1.48148e-05	5.92976
			1.48148e-05					5.95245							1.48148e-05	5.94108
			1.48148e-05					5.96388							1.48148e-05	5.95245
			1.38889e-05					5.97537							1.48148e-05	5.96388
			1.38889e-05					5.9869							1.38889e-05	5.97537
			1.38889e-05					5.99847							1.38889e-05	5.9869
			1.38889e-05					6.01007							1.38889e-05	5.99847
			1.38889e-05					6.02171							1.38889e-05	6.01007
			1.38889e-05					6.03337							1.38889e-05	6.02171
			1.38889e-05					6.04505							1.38889e-05	6.03337
			1.38889e-05					6.05674							1.38889e-05	6.04505
			1.38889e-05					6.06844							1.38889e-05	6.05674
			1.38889e-05					6.08014							1.38889e-05	6.06844
			1.38889e-05					6.09184							1.38889e-05	6.08014
			1.38889e-05					6.10352							1.38889e-05	6.09184
			1.38889e-05					6.11518							1.38889e-05	6.10352
			1.38889e-05					6.12682							1.38889e-05	6.11518
			1.38889e-05					6.13842							1.38889e-05	6.12682
			1.38889e-05					6.14999							1.38889e-05	6.13842
			1.38889e-05					6.1615							1.38889e-05	6.14999
			1.38889e-05					6.17297							1.38889e-05	6.1615
			1.38889e-05					6.18437							1.38889e-05	6.17297
			1.38889e-05					6.1957							1.38889e-05	6.18437
			1.38889e-05					6.20696							1.38889e-05	6.1957
			1.38889e-05					6.21813							1.38889e-05	6.20696
			1.38889e-05					6.22922							1.38889e-05	6.21813
[truncated: 38,403 more rows]

## Sheet: Figure 3
Figure 3a	N	N	P	P	N+P	N+P		Figure 3b	N	N	P	P	N+P	N+P		Figure 3c	N	N	P	P	N+P	N+P		Figure 3d	N	N	P	P	N+P	N+P		Figure 3e	N	N	P	P	N+P	N+P		Figure 3f	N	N	P	P	N+P	N+P
	Frequency	Amplitude	Frequency	Amplitude	Frequency	Amplitude			Frequency	Amplitude	Frequency	Amplitude	Frequency	Amplitude			Frequency	Amplitude	Frequency	Amplitude	Frequency	Amplitude			Frequency	Amplitude	Frequency	Amplitude	Frequency	Amplitude			Frequency	Amplitude	Frequency	Amplitude	Frequency	Amplitude			Frequency	Amplitude	Frequency	Amplitude	Frequency	Amplitude
	23.9999	4.13483	23.9999	4.13483	23.9999	4.13483			1.36111e-05	1.00655	1.36111e-05	1.00655	1.36111e-05	1.00655			0.000266665	8.51399	0.000266665	8.51399	0.000266665	8.51399			2.60417e-07	0.15554	2.60417e-07	0.15554	2.60417e-07	0.15554			51.6666	5.67621	51.6666	5.67621	51.6666	5.67621			0.92499	1.68496	0.92499	1.68496	0.92499	1.68496
	23.9999	4.13339	22	4.13613	22	4.13613			1.38889e-05	0.97443	1.36111e-05	1.01645	1.36111e-05	1.01645			0.000274999	8.37348	0.000266665	8.51399	0.000266665	8.51399			2.60417e-07	0.15514	2.5463e-07	0.15741	2.5463e-07	0.15741			51.6666	5.66881	51.6666	5.6828	51.6666	5.6828			0.92499	1.6859	0.92499	1.68577	0.92499	1.68577
	23.9999	4.132	22	4.13741	22	4.13741			1.38889e-05	0.94446	1.33333e-05	1.02577	1.33333e-05	1.02577			0.000274999	8.23602	0.000266665	8.51399	0.000266665	8.51399			2.60417e-07	0.15474	2.5463e-07	0.15924	2.5463e-07	0.15924			51.6666	5.66191	51.6666	5.69064	51.6666	5.69064			0.92499	1.68597	0.92499	1.68658	0.92499	1.68658
	23.9999	4.13067	22	4.13869	22	4.13869			1.41667e-05	0.9164	1.33333e-05	1.03521	1.33333e-05	1.03521			0.000274999	8.10156	0.000266665	8.51401	0.000266665	8.51401			2.60417e-07	0.15433	2.5463e-07	0.16102	2.5463e-07	0.16102			51.6666	5.65447	51.6666	5.69782	51.6666	5.69782			0.93749	1.68551	0.92499	1.68686	0.92499	1.68686
	23.9999	4.12944	22	4.13996	22	4.13996			1.44444e-05	0.88971	1.33333e-05	1.04529	1.33333e-05	1.04529			0.000274999	7.97007	0.000266665	8.51405	0.000266665	8.51405			2.60417e-07	0.15392	2.5463e-07	0.16276	2.5463e-07	0.16276			51.6666	5.64711	51.6666	5.70476	51.6666	5.70476			0.93749	1.68581	0.92499	1.68731	0.92499	1.68731
	23.9999	4.12804	22	4.14122	22	4.14122			1.44444e-05	0.86429	1.33333e-05	1.0549	1.33333e-05	1.0549			0.000283332	7.84151	0.000266665	8.51419	0.000266665	8.51419			2.60417e-07	0.15351	2.5463e-07	0.16447	2.5463e-07	0.16447			51.6666	5.63858	51.6666	5.71218	51.6666	5.71218			0.93749	1.68573	0.92499	1.68766	0.92499	1.68766
	23.9999	4.12679	22	4.14258	22	4.14258			1.47222e-05	0.8405	1.33333e-05	1.06431	1.33333e-05	1.06431			0.000283332	7.71585	0.000266665	8.51448	0.000266665	8.51448			2.60417e-07	0.15309	2.5463e-07	0.16614	2.5463e-07	0.16614			51.6666	5.63192	51.6666	5.7192	51.6666	5.7192			0.93749	1.68579	0.92499	1.6884	0.92499	1.6884
	23.9999	4.1254	22	4.1446	22	4.1446			1.5e-05	0.81826	1.33333e-05	1.07414	1.33333e-05	1.07414			0.000283332	7.59306	0.000266665	8.51504	0.000266665	8.51504			2.60417e-07	0.15268	2.5463e-07	0.16778	2.5463e-07	0.16778			51.6666	5.62461	51.6666	5.72611	51.6666	5.72611			0.93749	1.68547	0.92499	1.68865	0.92499	1.68865
	23.9999	4.12412	22	4.14621	22	4.14621			1.5e-05	0.79637	1.30555e-05	1.08388	1.30555e-05	1.08388			0.000283332	7.47311	0.000266665	8.51604	0.000266665	8.51604			2.60417e-07	0.15226	2.5463e-07	0.16939	2.5463e-07	0.16939			51.6666	5.61744	51.6666	5.73298	51.6666	5.73298			0.93749	1.6857	0.91249	1.68915	0.91249	1.68915
	23.9999	4.12273	22	4.14831	22	4.14831			1.52778e-05	0.77592	1.30555e-05	1.09381	1.30555e-05	1.09381			0.000283332	7.35597	0.000266665	8.51768	0.000266665	8.51768			2.60417e-07	0.15184	2.48842e-07	0.17097	2.48842e-07	0.17097			51.6666	5.61032	51.6666	5.73925	51.6666	5.73925			0.93749	1.68664	0.91249	1.69029	0.91249	1.69029
	23.9999	4.12138	22	4.14993	22	4.14993			1.52778e-05	0.75622	1.30555e-05	1.10342	1.30555e-05	1.10342			0.000291665	7.24161	0.000266665	8.52023	0.000266665	8.52023			2.60417e-07	0.15141	2.48842e-07	0.17252	2.48842e-07	0.17252			51.6666	5.60337	51.6666	5.74633	51.6666	5.74633			0.93749	1.68466	0.91249	1.69038	0.91249	1.69038
	23.9999	4.12001	22	4.1519	22	4.1519			1.55555e-05	0.73732	1.30555e-05	1.11326	1.30555e-05	1.11326			0.000291665	7.13001	0.000266665	8.52403	0.000266665	8.52403			2.60417e-07	0.15099	2.48842e-07	0.17406	2.48842e-07	0.17406			51.6666	5.59533	51.6666	5.75236	51.6666	5.75236			0.93749	1.68409	0.91249	1.69097	0.91249	1.69097
	23.9999	4.11865	22	4.15418	22	4.15418			1.58333e-05	0.71876	1.30555e-05	1.12327	1.30555e-05	1.12327			0.000291665	7.02117	0.000266665	8.5295	0.000266665	8.5295			2.60417e-07	0.15056	2.48842e-07	0.17556	2.48842e-07	0.17556			51.6666	5.58836	51.6666	5.76031	51.6666	5.76031			0.93749	1.68283	0.91249	1.69124	0.91249	1.69124
	23.9999	4.11729	22	4.15653	22	4.15653			1.58333e-05	0.70135	1.27778e-05	1.13338	1.27778e-05	1.13338			0.000291665	6.91506	0.000266665	8.53711	0.000266665	8.53711			2.60417e-07	0.15012	2.48842e-07	0.17705	2.48842e-07	0.17705			51.6666	5.58065	51.6666	5.7675	51.6666	5.7675			0.94999	1.68333	0.91249	1.69187	0.91249	1.69187
	23.9999	4.11593	22	4.15809	22	4.15809			1.61111e-05	0.68498	1.27778e-05	1.14328	1.27778e-05	1.14328			0.000299999	6.81167	0.000266665	8.54743	0.000266665	8.54743			2.60417e-07	0.14969	2.48842e-07	0.17851	2.48842e-07	0.17851			51.6666	5.57231	51.6666	5.77433	51.6666	5.77433			0.94999	1.67783	0.91249	1.69236	0.91249	1.69236
	23.9999	4.11451	22	4.16023	22	4.16023			1.61111e-05	0.66832	1.27778e-05	1.15319	1.27778e-05	1.15319			0.000299999	6.711	0.000266665	8.56111	0.000266665	8.56111			2.60417e-07	0.14925	2.48842e-07	0.17996	2.48842e-07	0.17996			51.6666	5.56475	51.6666	5.78145	51.6666	5.78145			0.94999	1.6762	0.91249	1.6926	0.91249	1.6926
	23.9999	4.11315	22	4.16241	22	4.16241			1.63889e-05	0.65262	1.27778e-05	1.16227	1.27778e-05	1.16227			0.000299999	6.61303	0.000266665	8.5789	0.000266665	8.5789			2.60417e-07	0.14881	2.48842e-07	0.18139	2.48842e-07	0.18139			51.6666	5.55888	51.1111	5.78819	51.1111	5.78819			0.94999	1.67449	0.91249	1.69324	0.91249	1.69324
	23.9999	4.11172	22	4.1646	22	4.1646			1.63889e-05	0.63711	1.27778e-05	1.17289	1.27778e-05	1.17289			0.000299999	6.51774	0.000266665	8.60161	0.000266665	8.60161			2.60417e-07	0.14836	2.48842e-07	0.18279	2.48842e-07	0.18279			51.6666	5.55099	51.1111	5.79512	51.1111	5.79512			0.94999	1.67197	0.91249	1.69367	0.91249	1.69367
	23.9999	4.11028	22	4.16682	22	4.16682			1.66667e-05	0.62238	1.27778e-05	1.18329	1.27778e-05	1.18329			0.000299999	6.42511	0.000266665	8.63013	0.000266665	8.63013			2.60417e-07	0.14792	2.43055e-07	0.18419	2.43055e-07	0.18419			51.6666	5.5427	51.1111	5.80201	51.1111	5.80201			0.94999	1.67095	0.91249	1.69397	0.91249	1.69397
	23.9999	4.10885	22	4.16904	22	4.16904			1.66667e-05	0.6081	1.25e-05	1.19332	1.25e-05	1.19332			0.000308332	6.33511	0.000266665	8.66543	0.000266665	8.66543			2.60417e-07	0.14747	2.43055e-07	0.18556	2.43055e-07	0.18556			51.6666	5.5361	51.1111	5.80874	51.1111	5.80874			0.94999	1.6702	0.91249	1.69474	0.91249	1.69474
	23.9999	4.10746	22	4.17125	22	4.17125			1.69444e-05	0.59409	1.25e-05	1.20367	1.25e-05	1.20367			0.000308332	6.24768	0.000266665	8.70851	0.000266665	8.70851			2.60417e-07	0.14701	2.43055e-07	0.18693	2.43055e-07	0.18693			51.6666	5.52619	51.1111	5.81579	51.1111	5.81579			0.94999	1.66801	0.91249	1.69519	0.91249	1.69519
	23.9999	4.10599	22	4.17357	22	4.17357			1.72222e-05	0.581	1.25e-05	1.21408	1.25e-05	1.21408			0.000308332	6.16276	0.000266665	8.76041	0.000266665	8.76041			2.60417e-07	0.14655	2.43055e-07	0.18827	2.43055e-07	0.18827			51.6666	5.51677	51.1111	5.82326	51.1111	5.82326			0.94999	1.66684	0.91249	1.69549	0.91249	1.69549
	23.9999	4.10456	22	4.17582	22	4.17582			1.72222e-05	0.5676	1.25e-05	1.22417	1.25e-05	1.22417			0.000308332	6.08029	0.000266665	8.82215	0.000266665	8.82215			2.60417e-07	0.14609	2.43055e-07	0.18961	2.43055e-07	0.18961			51.6666	5.50951	51.1111	5.82963	51.1111	5.82963			0.94999	1.66575	0.91249	1.696	0.91249	1.696
	25.9999	4.10311	22	4.17811	22	4.17811			1.75e-05	0.55433	1.25e-05	1.2347	1.25e-05	1.2347			0.000308332	6.00019	0.000266665	8.89472	0.000266665	8.89472			2.60417e-07	0.14563	2.43055e-07	0.19093	2.43055e-07	0.19093			51.6666	5.50326	51.1111	5.83606	51.1111	5.83606			0.94999	1.66554	0.91249	1.69667	0.91249	1.69667
	25.9999	4.10166	22	4.18021	22	4.18021			1.75e-05	0.54213	1.25e-05	1.24531	1.25e-05	1.24531			0.000316665	5.92238	0.000266665	8.97904	0.000266665	8.97904			2.60417e-07	0.14516	2.43055e-07	0.19224	2.43055e-07	0.19224			52.2222	5.49718	51.1111	5.84263	51.1111	5.84263			0.94999	1.66349	0.91249	1.69712	0.91249	1.69712
	25.9999	4.10029	22	4.18245	22	4.18245			1.77778e-05	0.52962	1.25e-05	1.25587	1.25e-05	1.25587			0.000316665	5.84677	0.000266665	9.07589	0.000266665	9.07589			2.60417e-07	0.14469	2.43055e-07	0.19353	2.43055e-07	0.19353			52.2222	5.48917	51.1111	5.84936	51.1111	5.84936			0.94999	1.66398	0.91249	1.69752	0.91249	1.69752
	25.9999	4.09874	22	4.18467	22	4.18467			1.77778e-05	0.51763	1.22222e-05	1.26628	1.22222e-05	1.26628			0.000316665	5.77328	0.000266665	9.18586	0.000266665	9.18586			2.60417e-07	0.14422	2.37268e-07	0.19482	2.37268e-07	0.19482			52.2222	5.4812	51.1111	5.85606	51.1111	5.85606			0.94999	1.6615	0.89999	1.69749	0.89999	1.69749
	25.9999	4.09727	22	4.18694	22	4.18694			1.80555e-05	0.50661	1.22222e-05	1.27709	1.22222e-05	1.27709			0.000316665	5.70181	0.000266665	9.30936	0.000266665	9.30936			2.60417e-07	0.14374	2.37268e-07	0.19609	2.37268e-07	0.19609			52.2222	5.47335	51.1111	5.86294	51.1111	5.86294			0.96249	1.65911	0.89999	1.69814	0.89999	1.69814
	25.9999	4.09583	22	4.18916	22	4.18916			1.80555e-05	0.49531	1.22222e-05	1.28787	1.22222e-05	1.28787			0.000316665	5.6323	0.000266665	9.44649	0.000266665	9.44649			2.60417e-07	0.14326	2.37268e-07	0.19736	2.37268e-07	0.19736			52.2222	5.46844	51.1111	5.86964	51.1111	5.86964			0.96249	1.6597	0.89999	1.69861	0.89999	1.69861
	25.9999	4.09446	22	4.19133	22	4.19133			1.83333e-05	0.48314	1.22222e-05	1.29859	1.22222e-05	1.29859			0.000324998	5.56464	0.000266665	9.59711	0.000266665	9.59711			2.60417e-07	0.14277	2.37268e-07	0.19861	2.37268e-07	0.19861			52.2222	5.45794	51.1111	5.87651	51.1111	5.87651			0.96249	1.65904	0.89999	1.69919	0.89999	1.69919
	25.9999	4.09285	22	4.19354	22	4.19354			1.83333e-05	0.47271	1.22222e-05	1.30958	1.22222e-05	1.30958			0.000324998	5.49878	0.000266665	9.76074	0.000266665	9.76074			2.60417e-07	0.14228	2.37268e-07	0.19985	2.37268e-07	0.19985			52.2222	5.45197	51.1111	5.88323	51.1111	5.88323			0.96249	1.65713	0.89999	1.69965	0.89999	1.69965
	25.9999	4.09136	22	4.19574	22	4.19574			1.86111e-05	0.46157	1.22222e-05	1.32061	1.22222e-05	1.32061			0.000324998	5.43463	0.000258332	9.93662	0.000258332	9.93662			2.60417e-07	0.14179	2.37268e-07	0.20108	2.37268e-07	0.20108			52.2222	5.44581	51.1111	5.88944	51.1111	5.88944			0.96249	1.65599	0.89999	1.69962	0.89999	1.69962
	25.9999	4.08987	22	4.19793	22	4.19793			1.86111e-05	0.45147	1.19444e-05	1.33171	1.19444e-05	1.33171			0.000324998	5.37212	0.000258332	10.1237	0.000258332	10.1237			2.60417e-07	0.14129	2.37268e-07	0.2023	2.37268e-07	0.2023			52.2222	5.43702	51.1111	5.89582	51.1111	5.89582			0.96249	1.65559	0.89999	1.70002	0.89999	1.70002
	25.9999	4.08839	22	4.20011	22	4.20011			1.88889e-05	0.44157	1.19444e-05	1.34222	1.19444e-05	1.34222			0.000324998	5.31118	0.000258332	10.3207	0.000258332	10.3207			2.60417e-07	0.14078	2.37268e-07	0.20352	2.37268e-07	0.20352			52.2222	5.43095	51.1111	5.90265	51.1111	5.90265			0.96249	1.65489	0.89999	1.70056	0.89999	1.70056
	25.9999	4.08688	20	4.20244	20	4.20244			1.88889e-05	0.43054	1.19444e-05	1.3539	1.19444e-05	1.3539			0.000333332	5.25175	0.000258332	10.5261	0.000258332	10.5261			2.60417e-07	0.14028	2.37268e-07	0.20472	2.37268e-07	0.20472			52.2222	5.42345	51.1111	5.90915	51.1111	5.90915			0.96249	1.6565	0.89999	1.70087	0.89999	1.70087
	25.9999	4.08539	20	4.20445	20	4.20445			1.91666e-05	0.42046	1.19444e-05	1.36541	1.19444e-05	1.36541			0.000333332	5.19377	0.000258332	10.7382	0.000258332	10.7382			2.60417e-07	0.13977	2.31481e-07	0.20592	2.31481e-07	0.20592			52.2222	5.4159	51.1111	5.91583	51.1111	5.91583			0.96249	1.65576	0.89999	1.70181	0.89999	1.70181
	25.9999	4.08387	20	4.20661	20	4.20661			1.91666e-05	0.41189	1.19444e-05	1.37655	1.19444e-05	1.37655			0.000333332	5.13717	0.000258332	10.9554	0.000258332	10.9554			2.60417e-07	0.13925	2.31481e-07	0.2071	2.31481e-07	0.2071			52.2222	5.40825	51.1111	5.92217	51.1111	5.92217			0.96249	1.65522	0.89999	1.70249	0.89999	1.70249
	25.9999	4.08236	20	4.20875	20	4.20875			1.94444e-05	0.40259	1.19444e-05	1.38792	1.19444e-05	1.38792			0.000333332	5.0819	0.000258332	11.1759	0.000258332	11.1759			2.60417e-07	0.13873	2.31481e-07	0.20828	2.31481e-07	0.20828			52.2222	5.40091	51.1111	5.92878	51.1111	5.92878			0.96249	1.65302	0.89999	1.70285	0.89999	1.70285
	25.9999	4.08085	20	4.21089	20	4.21089			1.94444e-05	0.39353	1.19444e-05	1.39969	1.19444e-05	1.39969			0.000333332	5.02791	0.000258332	11.3979	0.000258332	11.3979			2.60417e-07	0.1382	2.31481e-07	0.20945	2.31481e-07	0.20945			52.2222	5.39289	51.1111	5.93498	51.1111	5.93498			0.96249	1.65111	0.89999	1.70299	0.89999	1.70299
	25.9999	4.07933	20	4.21302	20	4.21302			1.97222e-05	0.38416	1.19444e-05	1.41133	1.19444e-05	1.41133			0.000341665	4.97514	0.000258332	11.62	0.000258332	11.62			2.60417e-07	0.13767	2.31481e-07	0.21062	2.31481e-07	0.21062			52.2222	5.38529	51.1111	5.94157	51.1111	5.94157			0.96249	1.65022	0.89999	1.70389	0.89999	1.70389
	25.9999	4.07781	20	4.21514	20	4.21514			1.97222e-05	0.37512	1.16667e-05	1.42301	1.16667e-05	1.42301			0.000341665	4.92355	0.000258332	11.8405	0.000258332	11.8405			2.60417e-07	0.13713	2.31481e-07	0.21177	2.31481e-07	0.21177			52.2222	5.37681	51.1111	5.94782	51.1111	5.94782			0.96249	1.65024	0.89999	1.70413	0.89999	1.70413
	25.9999	4.07628	20	4.21725	20	4.21725			2e-05	0.36513	1.16667e-05	1.43476	1.16667e-05	1.43476			0.000341665	4.8731	0.000258332	12.058	0.000258332	12.058			2.66204e-07	0.13659	2.31481e-07	0.21292	2.31481e-07	0.21292			52.2222	5.36872	51.1111	5.9554	51.1111	5.9554			0.96249	1.6507	0.89999	1.70449	0.89999	1.70449
	25.9999	4.07475	20	4.21935	20	4.21935			2e-05	0.3561	1.16667e-05	1.44633	1.16667e-05	1.44633			0.000341665	4.82373	0.000249999	12.2716	0.000249999	12.2716			2.66204e-07	0.13605	2.31481e-07	0.21406	2.31481e-07	0.21406			52.2222	5.3589	51.1111	5.96082	51.1111	5.96082			0.96249	1.6506	0.89999	1.70523	0.89999	1.70523
	25.9999	4.07321	20	4.22147	20	4.22147			2.02778e-05	0.34676	1.16667e-05	1.45836	1.16667e-05	1.45836			0.000341665	4.77541	0.000249999	12.4801	0.000249999	12.4801			2.66204e-07	0.13549	2.25694e-07	0.21519	2.25694e-07	0.21519			52.2222	5.35336	51.1111	5.96685	51.1111	5.96685			0.96249	1.64857	0.88749	1.70544	0.88749	1.70544
	25.9999	4.07168	20	4.22352	20	4.22352			2.02778e-05	0.33809	1.16667e-05	1.47037	1.16667e-05	1.47037			0.000349998	4.7281	0.000249999	12.6827	0.000249999	12.6827			2.66204e-07	0.13493	2.25694e-07	0.21632	2.25694e-07	0.21632			52.2222	5.34317	51.1111	5.97399	51.1111	5.97399			0.96249	1.64735	0.88749	1.70621	0.88749	1.70621
	27.9999	4.07013	20	4.22559	20	4.22559			2.05555e-05	0.3296	1.16667e-05	1.48266	1.16667e-05	1.48266			0.000349998	4.68176	0.000249999	12.8788	0.000249999	12.8788			2.66204e-07	0.13437	2.25694e-07	0.21744	2.25694e-07	0.21744			52.2222	5.33583	51.1111	5.98043	51.1111	5.98043			0.96249	1.64713	0.88749	1.70607	0.88749	1.70607
	27.9999	4.06859	20	4.22766	20	4.22766			2.05555e-05	0.3234	1.16667e-05	1.495	1.16667e-05	1.495			0.000349998	4.63635	0.000249999	13.068	0.000249999	13.068			2.66204e-07	0.1338	2.25694e-07	0.21855	2.25694e-07	0.21855			52.2222	5.33128	51.1111	5.9857	51.1111	5.9857			0.96249	1.64815	0.88749	1.7066	0.88749	1.7066
	27.9999	4.06704	20	4.22971	20	4.22971			2.05555e-05	0.31406	1.16667e-05	1.50748	1.16667e-05	1.50748			0.000349998	4.59185	0.000249999	13.2498	0.000249999	13.2498			2.66204e-07	0.13322	2.25694e-07	0.21966	2.25694e-07	0.21966			52.2222	5.32175	51.1111	5.99256	51.1111	5.99256			0.96249	1.64567	0.88749	1.70764	0.88749	1.70764
	27.9999	4.06549	20	4.2318	20	4.2318			2.08333e-05	0.30725	1.13889e-05	1.51963	1.13889e-05	1.51963			0.000349998	4.54822	0.000249999	13.424	0.000249999	13.424			2.66204e-07	0.13264	2.25694e-07	0.22076	2.25694e-07	0.22076			52.2222	5.31406	51.1111	5.99817	51.1111	5.99817			0.96249	1.64576	0.88749	1.70764	0.88749	1.70764
	27.9999	4.06393	20	4.2338	20	4.2338			2.08333e-05	0.29921	1.13889e-05	1.5321	1.13889e-05	1.5321			0.000349998	4.50542	0.000249999	13.5907	0.000249999	13.5907			2.66204e-07	0.13205	2.25694e-07	0.22185	2.25694e-07	0.22185			52.2222	5.30966	51.1111	6.00585	51.1111	6.00585			0.96249	1.64579	0.88749	1.70809	0.88749	1.70809
	27.9999	4.06237	20	4.23583	20	4.23583			2.08333e-05	0.29225	1.13889e-05	1.54504	1.13889e-05	1.54504			0.000358332	4.46343	0.000249999	13.7497	0.000249999	13.7497			2.66204e-07	0.13145	2.25694e-07	0.22294	2.25694e-07	0.22294			52.2222	5.29954	51.1111	6.01115	51.1111	6.01115			0.96249	1.64614	0.88749	1.70824	0.88749	1.70824
	27.9999	4.06081	20	4.23786	20	4.23786			2.11111e-05	0.28478	1.13889e-05	1.55789	1.13889e-05	1.55789			0.000358332	4.42223	0.000249999	13.9011	0.000249999	13.9011			2.66204e-07	0.13085	2.19907e-07	0.22403	2.19907e-07	0.22403			52.2222	5.29231	51.1111	6.01835	51.1111	6.01835			0.96249	1.64666	0.88749	1.70862	0.88749	1.70862
	27.9999	4.05924	20	4.23987	20	4.23987			2.11111e-05	0.27736	1.13889e-05	1.57078	1.13889e-05	1.57078			0.000358332	4.38178	0.000249999	14.0451	0.000249999	14.0451			2.66204e-07	0.13024	2.19907e-07	0.2251	2.19907e-07	0.2251			52.2222	5.2851	51.1111	6.02495	51.1111	6.02495			0.96249	1.64559	0.88749	1.70947	0.88749	1.70947
	27.9999	4.05767	20	4.24188	20	4.24188			2.13889e-05	0.27005	1.13889e-05	1.58371	1.13889e-05	1.58371			0.000358332	4.34206	0.000249999	14.1819	0.000249999	14.1819			2.66204e-07	0.12962	2.19907e-07	0.22617	2.19907e-07	0.22617			52.2222	5.27791	51.1111	6.03113	51.1111	6.03113			0.96249	1.64355	0.88749	1.71025	0.88749	1.71025
	27.9999	4.0561	20	4.24389	20	4.24389			2.13889e-05	0.26223	1.13889e-05	1.59673	1.13889e-05	1.59673			0.000358332	4.30304	0.000249999	14.3117	0.000249999	14.3117			2.66204e-07	0.129	2.19907e-07	0.22724	2.19907e-07	0.22724			52.2222	5.27074	51.1111	6.03646	51.1111	6.03646			0.96249	1.64235	0.88749	1.70983	0.88749	1.70983
	27.9999	4.05452	20	4.24588	20	4.24588			2.13889e-05	0.25423	1.13889e-05	1.61006	1.13889e-05	1.61006			0.000358332	4.2647	0.000249999	14.4348	0.000249999	14.4348			2.66204e-07	0.12836	2.19907e-07	0.2283	2.19907e-07	0.2283			52.7777	5.2636	51.1111	6.04273	51.1111	6.04273			0.96249	1.64433	0.88749	1.71042	0.88749	1.71042
	27.9999	4.05294	20	4.24823	20	4.24823			2.16666e-05	0.2472	1.11111e-05	1.6234	1.11111e-05	1.6234			0.000366665	4.22702	0.000249999	14.5513	0.000249999	14.5513			2.66204e-07	0.12772	2.19907e-07	0.22936	2.19907e-07	0.22936			52.7777	5.25648	51.1111	6.04891	51.1111	6.04891			0.96249	1.6437	0.88749	1.71055	0.88749	1.71055
	27.9999	4.05135	20	4.25021	20	4.25021			2.16666e-05	0.2418	1.11111e-05	1.63665	1.11111e-05	1.63665			0.000366665	4.18997	0.000249999	14.6617	0.000249999	14.6617			2.66204e-07	0.12707	2.19907e-07	0.23041	2.19907e-07	0.23041			52.7777	5.24939	51.1111	6.05471	51.1111	6.05471			0.96249	1.64116	0.88749	1.71158	0.88749	1.71158
	27.9999	4.04977	20	4.25182	20	4.25182			2.16666e-05	0.23516	1.11111e-05	1.65017	1.11111e-05	1.65017			0.000366665	4.15355	0.000249999	14.7661	0.000249999	14.7661			2.66204e-07	0.12641	2.1412e-07	0.23145	2.1412e-07	0.23145			52.7777	5.24233	51.1111	6.06092	51.1111	6.06092			0.96249	1.64092	0.88749	1.71195	0.88749	1.71195
	27.9999	4.04817	20	4.25383	20	4.25383			2.19444e-05	0.22957	1.11111e-05	1.66379	1.11111e-05	1.66379			0.000366665	4.11771	0.000249999	14.865	0.000249999	14.865			2.66204e-07	0.12574	2.1412e-07	0.23249	2.1412e-07	0.23249			52.7777	5.2353	51.1111	6.06651	51.1111	6.06651			0.96249	1.64066	0.88749	1.71217	0.88749	1.71217
	27.9999	4.04658	20	4.25575	20	4.25575			2.19444e-05	0.2235	1.11111e-05	1.67762	1.11111e-05	1.67762			0.000366665	4.08245	0.000249999	14.9585	0.000249999	14.9585			2.66204e-07	0.12506	2.1412e-07	0.23353	2.1412e-07	0.23353			52.7777	5.2283	51.1111	6.07326	51.1111	6.07326			0.96249	1.64454	0.87499	1.71272	0.87499	1.71272
	27.9999	4.04498	20	4.2577	20	4.2577			2.19444e-05	0.21677	1.11111e-05	1.69139	1.11111e-05	1.69139			0.000366665	4.04775	0.000249999	15.047	0.000249999	15.047			2.66204e-07	0.12437	2.1412e-07	0.23456	2.1412e-07	0.23456			52.7777	5.22133	51.1111	6.07914	51.1111	6.07914			0.96249	1.64341	0.87499	1.71319	0.87499	1.71319
	27.9999	4.04338	20	4.25965	20	4.25965			2.19444e-05	0.21175	1.11111e-05	1.70524	1.11111e-05	1.70524			0.000374998	4.01359	0.000249999	15.1307	0.000249999	15.1307			2.66204e-07	0.12367	2.1412e-07	0.23559	2.1412e-07	0.23559			52.7777	5.2144	51.1111	6.08534	51.1111	6.08534			0.96249	1.64158	0.87499	1.7132	0.87499	1.7132
	27.9999	4.04178	20	4.26159	20	4.26159			2.22222e-05	0.20563	1.11111e-05	1.71976	1.11111e-05	1.71976			0.000374998	3.97995	0.000249999	15.2099	0.000249999	15.2099			2.66204e-07	0.12296	2.1412e-07	0.23661	2.1412e-07	0.23661			52.7777	5.21135	51.1111	6.09096	51.1111	6.09096			0.96249	1.64029	0.87499	1.71346	0.87499	1.71346
	27.9999	4.04017	20	4.26353	20	4.26353			2.22222e-05	0.20101	1.08333e-05	1.73407	1.08333e-05	1.73407			0.000374998	3.94682	0.000249999	15.285	0.000249999	15.285			2.66204e-07	0.12224	2.1412e-07	0.23763	2.1412e-07	0.23763			52.7777	5.20064	51.1111	6.0968	51.1111	6.0968			0.96249	1.63871	0.87499	1.7144	0.87499	1.7144
	27.9999	4.03856	20	4.26545	20	4.26545			2.22222e-05	0.19561	1.08333e-05	1.74851	1.08333e-05	1.74851			0.000374998	3.91418	0.000241665	15.356	0.000241665	15.356			2.66204e-07	0.1215	2.08333e-07	0.23864	2.08333e-07	0.23864			52.7777	5.19423	51.1111	6.10117	51.1111	6.10117			0.96249	1.63872	0.87499	1.71518	0.87499	1.71518
	27.9999	4.03695	20	4.26737	20	4.26737			2.22222e-05	0.18868	1.08333e-05	1.76304	1.08333e-05	1.76304			0.000374998	3.88201	0.000241665	15.4232	0.000241665	15.4232			2.66204e-07	0.12076	2.08333e-07	0.23965	2.08333e-07	0.23965			52.7777	5.18702	51.1111	6.10969	51.1111	6.10969			0.96249	1.63893	0.87499	1.71514	0.87499	1.71514
	29.9999	4.03533	20	4.26929	20	4.26929			2.25e-05	0.18239	1.08333e-05	1.77794	1.08333e-05	1.77794			0.000374998	3.8503	0.000241665	15.4869	0.000241665	15.4869			2.66204e-07	0.12	2.08333e-07	0.24066	2.08333e-07	0.24066			52.7777	5.18027	51.1111	6.11357	51.1111	6.11357			0.97499	1.63828	0.87499	1.71546	0.87499	1.71546
	29.9999	4.03371	20	4.2712	20	4.2712			2.25e-05	0.17591	1.08333e-05	1.79285	1.08333e-05	1.79285			0.000383331	3.81903	0.000241665	15.5473	0.000241665	15.5473			2.66204e-07	0.11923	2.08333e-07	0.24166	2.08333e-07	0.24166			52.7777	5.17355	51.1111	6.11977	51.1111	6.11977			0.97499	1.63789	0.87499	1.71627	0.87499	1.71627
	29.9999	4.03208	20	4.27311	20	4.27311			2.25e-05	0.17118	1.08333e-05	1.80766	1.08333e-05	1.80766			0.000383331	3.78819	0.000241665	15.6046	0.000241665	15.6046			2.66204e-07	0.11844	2.08333e-07	0.24265	2.08333e-07	0.24265			52.7777	5.16688	51.1111	6.12713	51.1111	6.12713			0.97499	1.63725	0.87499	1.71639	0.87499	1.71639
	29.9999	4.03045	20	4.27501	20	4.27501			2.25e-05	0.16383	1.08333e-05	1.8227	1.08333e-05	1.8227			0.000383331	3.75777	0.000241665	15.6589	0.000241665	15.6589			2.66204e-07	0.11764	2.08333e-07	0.24365	2.08333e-07	0.24365			52.7777	5.16024	51.1111	6.13328	51.1111	6.13328			0.97499	1.63781	0.87499	1.71702	0.87499	1.71702
	29.9999	4.02882	20	4.2769	20	4.2769			2.27778e-05	0.15816	1.08333e-05	1.83786	1.08333e-05	1.83786			0.000383331	3.72775	0.000241665	15.7105	0.000241665	15.7105			2.66204e-07	0.11682	2.08333e-07	0.24464	2.08333e-07	0.24464			52.7777	5.15642	51.1111	6.1414	51.1111	6.1414			0.97499	1.63616	0.87499	1.71705	0.87499	1.71705
	29.9999	4.02719	20	4.2788	20	4.2788			2.27778e-05	0.15699	1.08333e-05	1.85348	1.08333e-05	1.85348			0.000383331	3.69812	0.000241665	15.7594	0.000241665	15.7594			2.66204e-07	0.11599	2.02546e-07	0.24562	2.02546e-07	0.24562			52.7777	5.1471	51.1111	6.14426	51.1111	6.14426			0.97499	1.63684	0.87499	1.71736	0.87499	1.71736
	29.9999	4.02555	20	4.28068	20	4.28068			2.27778e-05	0.15098	1.05555e-05	1.86885	1.05555e-05	1.86885			0.000383331	3.66887	0.000241665	15.8059	0.000241665	15.8059			2.71991e-07	0.11514	2.02546e-07	0.2466	2.02546e-07	0.2466			52.7777	5.1406	51.1111	6.15094	51.1111	6.15094			0.97499	1.63802	0.87499	1.71804	0.87499	1.71804
	29.9999	4.02391	20	4.28256	20	4.28256			2.27778e-05	0.14475	1.05555e-05	1.88455	1.05555e-05	1.88455			0.000383331	3.63998	0.000241665	15.8501	0.000241665	15.8501			2.71991e-07	0.11427	2.02546e-07	0.24758	2.02546e-07	0.24758			52.7777	5.13414	51.1111	6.15731	51.1111	6.15731			0.97499	1.63736	0.87499	1.71832	0.87499	1.71832
	29.9999	4.02226	20	4.28443	20	4.28443			2.27778e-05	0.14135	1.05555e-05	1.90103	1.05555e-05	1.90103			0.000391665	3.61145	0.000241665	15.8922	0.000241665	15.8922			2.71991e-07	0.11339	2.02546e-07	0.24856	2.02546e-07	0.24856			52.7777	5.12772	51.1111	6.16337	51.1111	6.16337			0.97499	1.63752	0.87499	1.719	0.87499	1.719
	29.9999	4.02061	20	4.2863	20	4.2863			2.27778e-05	0.13597	1.05555e-05	1.91617	1.05555e-05	1.91617			0.000391665	3.58325	0.000241665	15.9322	0.000241665	15.9322			2.71991e-07	0.11248	2.02546e-07	0.24953	2.02546e-07	0.24953			52.7777	5.12135	50.5555	6.16806	50.5555	6.16806			0.97499	1.63792	0.87499	1.71975	0.87499	1.71975
	29.9999	4.01896	20	4.28817	20	4.28817			2.30555e-05	0.13059	1.05555e-05	1.93281	1.05555e-05	1.93281			0.000391665	3.55539	0.000241665	15.9703	0.000241665	15.9703			2.71991e-07	0.11155	2.02546e-07	0.25049	2.02546e-07	0.25049			52.7777	5.11503	50.5555	6.17356	50.5555	6.17356			0.97499	1.63549	0.87499	1.72008	0.87499	1.72008
	29.9999	4.0173	20	4.29002	20	4.29002			2.30555e-05	0.12612	1.05555e-05	1.94899	1.05555e-05	1.94899			0.000391665	3.52784	0.000241665	16.0067	0.000241665	16.0067			2.71991e-07	0.1106	2.02546e-07	0.25146	2.02546e-07	0.25146			52.7777	5.10875	50.5555	6.18255	50.5555	6.18255			0.97499	1.63522	0.86249	1.72015	0.86249	1.72015
	29.9999	4.01564	20	4.29188	20	4.29188			2.30555e-05	0.12126	1.05555e-05	1.96632	1.05555e-05	1.96632			0.000391665	3.50061	0.000241665	16.0413	0.000241665	16.0413			2.71991e-07	0.10962	1.96759e-07	0.25242	1.96759e-07	0.25242			52.7777	5.10252	50.5555	6.18865	50.5555	6.18865			0.97499	1.63484	0.86249	1.72103	0.86249	1.72103
	29.9999	4.01398	20	4.29373	20	4.29373			2.30555e-05	0.11688	1.05555e-05	1.98287	1.05555e-05	1.98287			0.000391665	3.47367	0.000241665	16.0743	0.000241665	16.0743			2.71991e-07	0.10862	1.96759e-07	0.25338	1.96759e-07	0.25338			52.7777	5.09515	50.5555	6.19332	50.5555	6.19332			0.97499	1.63562	0.86249	1.7216	0.86249	1.7216
	29.9999	4.01231	20	4.29557	20	4.29557			2.30555e-05	0.11246	1.05555e-05	2.00011	1.05555e-05	2.00011			0.000399998	3.44701	0.000241665	16.1058	0.000241665	16.1058			2.71991e-07	0.10759	1.96759e-07	0.25433	1.96759e-07	0.25433			52.7777	5.08743	50.5555	6.19702	50.5555	6.19702			0.97499	1.63456	0.86249	1.72153	0.86249	1.72153
	29.9999	4.01066	20	4.29741	20	4.29741			2.30555e-05	0.10785	1.05555e-05	2.01711	1.05555e-05	2.01711			0.000399998	3.42063	0.000241665	16.1359	0.000241665	16.1359			2.71991e-07	0.10654	1.96759e-07	0.25528	1.96759e-07	0.25528			52.7777	5.0807	50.5555	6.20258	50.5555	6.20258			0.97499	1.63709	0.86249	1.72217	0.86249	1.72217
	29.9999	4.00897	20	4.29925	20	4.29925			2.30555e-05	0.10399	1.02778e-05	2.03439	1.02778e-05	2.03439			0.000399998	3.39452	0.000241665	16.1646	0.000241665	16.1646			2.71991e-07	0.10545			2.60417e-07	0.15514			52.7777	5.07168	50.5555	6.20724	50.5555	6.20724			0.97499	1.6339	0.86249	1.72237	0.86249	1.72237
	29.9999	4.00729	20	4.3011	20	4.3011			2.33333e-05	0.1	1.02778e-05	2.05098	1.02778e-05	2.05098			0.000399998	3.36866	0.000241665	16.192	0.000241665	16.192			2.71991e-07	0.10432			2.5463e-07	0.15702			53.3333	5.06528	50.5555	6.21405	50.5555	6.21405			0.97499	1.63397	0.86249	1.7233	0.86249	1.7233
	29.9999	4.00561	20	4.3029	20	4.3029			2.33333e-05	0.09625	1.02778e-05	2.06871	1.02778e-05	2.06871			0.000399998	3.34305	0.000241665	16.2183	0.000241665	16.2183			2.71991e-07	0.10316			2.5463e-07	0.15885			53.3333	5.05898	50.5555	6.22201	50.5555	6.22201			0.97499	1.63401	0.86249	1.72332	0.86249	1.72332
	29.9999	4.00392	20	4.30475	20	4.30475			2.33333e-05	0.09201	1.02778e-05	2.08749	1.02778e-05	2.08749			0.000399998	3.31767	0.000241665	16.2435	0.000241665	16.2435			2.71991e-07	0.10196			2.5463e-07	0.16064			53.3333	5.05272	50.5555	6.22495	50.5555	6.22495			0.97499	1.63375	0.86249	1.72325	0.86249	1.72325
	31.9999	4.00223	20	4.30654	20	4.30654			2.33333e-05	0.0879	1.02778e-05	2.10478	1.02778e-05	2.10478			0.000408331	3.29253	0.000241665	16.2675	0.000241665	16.2675			2.71991e-07	0.10072			2.5463e-07	0.1624			53.3333	5.04655	50.5555	6.2323	50.5555	6.2323			0.97499	1.63366	0.86249	1.72427	0.86249	1.72427
	31.9999	4.00053	20	4.30836	20	4.30836			2.33333e-05	0.08382	1.02778e-05	2.12335	1.02778e-05	2.12335			0.000408331	3.2676	0.000241665	16.2906	0.000241665	16.2906			2.71991e-07	0.09942			2.5463e-07	0.16411			53.3333	5.04051	50.5555	6.23879	50.5555	6.23879			0.97499	1.63368	0.86249	1.72402	0.86249	1.72402
	31.9999	3.99884	20	4.31017	20	4.31017			2.33333e-05	0.07975	1.02778e-05	2.14109	1.02778e-05	2.14109			0.000408331	3.24287	0.000241665	16.3127	0.000241665	16.3127			2.71991e-07	0.09808			2.5463e-07	0.16579			53.3333	5.03457	50.5555	6.24339	50.5555	6.24339			0.97499	1.63307	0.86249	1.72473	0.86249	1.72473
	31.9999	3.99713	20	4.31198	20	4.31198			2.36111e-05	0.07566	1.02778e-05	2.16057	1.02778e-05	2.16057			0.000408331	3.21835	0.000241665	16.3339	0.000241665	16.3339			2.71991e-07	0.09667			2.5463e-07	0.16743			53.3333	5.02869	50.5555	6.25103	50.5555	6.25103			0.97499	1.63236	0.86249	1.72514	0.86249	1.72514
	31.9999	3.99543	20	4.31378	20	4.31378			2.36111e-05	0.07157	1.02778e-05	2.17911	1.02778e-05	2.17911			0.000408331	3.19401	0.000241665	16.3542	0.000241665	16.3542			2.71991e-07	0.0952			2.5463e-07	0.16905			53.3333	5.02288	50.5555	6.25272	50.5555	6.25272			0.97499	1.63321	0.86249	1.72586	0.86249	1.72586
	31.9999	3.99372	20	4.31557	20	4.31557			2.36111e-05	0.06742	1.02778e-05	2.19779	1.02778e-05	2.19779			0.000408331	3.16986	0.000241665	16.3738	0.000241665	16.3738			2.71991e-07	0.09366			2.48842e-07	0.17064			53.3333	5.01713	50.5555	6.25837	50.5555	6.25837			0.97499	1.63438	0.86249	1.72668	0.86249	1.72668
	31.9999	3.992	20	4.31737	20	4.31737			2.36111e-05	0.06328	9.99999e-06	2.21719	9.99999e-06	2.21719			0.000408331	3.14588	0.000241665	16.3925	0.000241665	16.3925			2.77778e-07	0.09203			2.48842e-07	0.1722			53.3333	5.01145	50.5555	6.26556	50.5555	6.26556			0.97499	1.63451	0.86249	1.72651	0.86249	1.72651
	31.9999	3.99029	20	4.31915	20	4.31915			2.36111e-05	0.059	9.99999e-06	2.23672	9.99999e-06	2.23672			0.000416665	3.12206	0.000241665	16.4105	0.000241665	16.4105			2.77778e-07	0.09031			2.48842e-07	0.17373			53.3333	5.01746	50.5555	6.26865	50.5555	6.26865			0.97499	1.63411	0.86249	1.72688	0.86249	1.72688
	31.9999	3.98856	20	4.32094	20	4.32094			2.36111e-05	0.05458	9.99999e-06	2.25643	9.99999e-06	2.25643			0.000416665	3.09839	0.000241665	16.4279	0.000241665	16.4279			2.77778e-07	0.08848			2.48842e-07	0.17525			53.3333	5.00019	50.5555	6.27482	50.5555	6.27482			0.97499	1.63227	0.84999	1.72736	0.84999	1.72736
	31.9999	3.98683	20	4.32272	20	4.32272			2.38889e-05	0.04995	9.99999e-06	2.27664	9.99999e-06	2.27664			0.000416665	3.07487	0.000241665	16.4445	0.000241665	16.4445			2.77778e-07	0.08652			2.48842e-07	0.17674			53.3333	4.99461	50.5555	6.28108	50.5555	6.28108			0.97499	1.63326	0.84999	1.72763	0.84999	1.72763
	31.9999	3.9851	20	4.32449	20	4.32449			2.38889e-05	0.04494	9.99999e-06	2.29659	9.99999e-06	2.29659			0.000416665	3.05149	0.000241665	16.4606	0.000241665	16.4606			2.77778e-07	0.08442			2.48842e-07	0.17821			53.3333	4.9891	50.5555	6.28543	50.5555	6.28543			0.97499	1.63302	0.84999	1.72857	0.84999	1.72857
	31.9999	3.98337	20	4.32627	20	4.32627			2.38889e-05	0.03934	9.99999e-06	2.3168	9.99999e-06	2.3168			0.000416665	3.02823	0.000241665	16.476	0.000241665	16.476			2.77778e-07	0.08218			2.48842e-07	0.17965			53.3333	5.01281	50.5555	6.2947	50.5555	6.2947			0.97499	1.6306	0.84999	1.72806	0.84999	1.72806
	31.9999	3.98163	20	4.32804	20	4.32804			2.38889e-05	0.03322	9.99999e-06	2.33683	9.99999e-06	2.33683			0.000416665	3.00509	0.000241665	16.4909	0.000241665	16.4909			2.77778e-07	0.07971			2.48842e-07	0.18109			53.3333	4.97829	50.5555	6.29629	50.5555	6.29629			0.97499	1.63101	0.84999	1.72863	0.84999	1.72863
	31.9999	3.97988	20	4.3298	20	4.3298			2.38889e-05	0.02324	9.99999e-06	2.35792	9.99999e-06	2.35792			0.000424998	2.98206	0.000241665	16.5052	0.000241665	16.5052			2.77778e-07	0.07663			2.48842e-07	0.1825			53.3333	4.97299	50.5555	6.30692	50.5555	6.30692			0.97499	1.63244	0.84999	1.72952	0.84999	1.72952
					23.9999	4.13339							1.38889e-05	0.97443							0.000274999	8.37348							2.43055e-07	0.18389							51.6666	5.66881							0.92499	1.6859
					23.9999	4.13468							1.36111e-05	0.98282							0.000274999	8.37348							2.43055e-07	0.18527							51.6666	5.67606							0.92499	1.6863
					22	4.13596							1.36111e-05	0.99279							0.000274999	8.37349							2.43055e-07	0.18664							51.6666	5.68271							0.92499	1.68685
					22	4.13721							1.36111e-05	1.00196							0.000274999	8.3735							2.43055e-07	0.18799							51.6666	5.69069							0.92499	1.6872
					22	4.13845							1.36111e-05	1.01107							0.000274999	8.37355							2.43055e-07	0.18933							51.6666	5.69778							0.92499	1.68736
					22	4.13976							1.36111e-05	1.01987							0.000274999	8.37368							2.43055e-07	0.19065							51.6666	5.70457							0.92499	1.68775
					22	4.14101							1.33333e-05	1.02915							0.000274999	8.37396							2.43055e-07	0.19196							51.6666	5.71194							0.92499	1.68875
					22	4.14224							1.33333e-05	1.03846							0.000274999	8.37452							2.43055e-07	0.19326							51.6666	5.71882							0.92499	1.68916
					22	4.14392							1.33333e-05	1.04763							0.000274999	8.3755							2.43055e-07	0.19455							51.6666	5.72581							0.92499	1.68916
					22	4.14582							1.33333e-05	1.05695							0.000274999	8.37712							2.37268e-07	0.19583							51.6666	5.73306							0.92499	1.69025
					22	4.14765							1.33333e-05	1.06635							0.000274999	8.37964							2.37268e-07	0.19709							51.6666	5.73814							0.92499	1.69071
					22	4.14958							1.33333e-05	1.07567							0.000274999	8.38339							2.37268e-07	0.19835							51.6666	5.74596							0.92499	1.69125
					22	4.15157							1.30555e-05	1.08497							0.000274999	8.38878							2.37268e-07	0.19959							51.6666	5.75202							0.91249	1.69095
					22	4.15363							1.30555e-05	1.09432							0.000274999	8.39629							2.37268e-07	0.20082							51.6666	5.75957							0.91249	1.69227
					22	4.15569							1.30555e-05	1.10376							0.000274999	8.40647							2.37268e-07	0.20205							51.6666	5.76697							0.91249	1.69251
					22	4.15781							1.30555e-05	1.11332							0.000274999	8.41997							2.37268e-07	0.20326							51.6666	5.77386							0.91249	1.69288
					22	4.15999							1.30555e-05	1.12283							0.000274999	8.43752							2.37268e-07	0.20447							51.6666	5.78092							0.91249	1.69336
					22	4.16215							1.30555e-05	1.13251							0.000274999	8.45993							2.31481e-07	0.20567							51.1111	5.78787							0.91249	1.69388
					22	4.16442							1.27778e-05	1.14199							0.000274999	8.48808							2.31481e-07	0.20685							51.1111	5.79444							0.91249	1.69468
					22	4.1666							1.27778e-05	1.15096							0.000274999	8.52292							2.31481e-07	0.20804							51.1111	5.80181							0.91249	1.69506
					22	4.16894							1.27778e-05	1.16077							0.000274999	8.56544							2.31481e-07	0.20921							51.1111	5.8085							0.91249	1.69561
					22	4.17112							1.27778e-05	1.17032							0.000266665	8.61667							2.31481e-07	0.21037							51.1111	5.81515							0.91249	1.69607
					22	4.1733							1.27778e-05	1.18036							0.000266665	8.67763							2.31481e-07	0.21153							51.1111	5.82232							0.91249	1.69644
					22	4.17559							1.27778e-05	1.19002							0.000266665	8.7493							2.31481e-07	0.21268							51.1111	5.8294							0.91249	1.69697
					22	4.17779							1.25e-05	1.1999							0.000266665	8.83258							2.31481e-07	0.21382							51.1111	5.83558							0.91249	1.69733
					22	4.18004							1.25e-05	1.20984							0.000266665	8.92824							2.25694e-07	0.21495							51.1111	5.8424							0.91249	1.69752
					22	4.18231							1.25e-05	1.21963							0.000266665	9.03688							2.25694e-07	0.21608							51.1111	5.84909							0.91249	1.69796
					22	4.18456							1.25e-05	1.22969							0.000266665	9.1589							2.25694e-07	0.2172							51.1111	5.85513							0.91249	1.69923
					22	4.18674							1.25e-05	1.239							0.000266665	9.2944							2.25694e-07	0.21832							51.1111	5.86271							0.91249	1.69923
					22	4.18912							1.25e-05	1.24986							0.000266665	9.44324							2.25694e-07	0.21943							51.1111	5.86948							0.89999	1.69959
					22	4.19122							1.25e-05	1.25993							0.000266665	9.60494							2.25694e-07	0.22053							51.1111	5.87593							0.89999	1.70021
					22	4.19344							1.22222e-05	1.27009							0.000266665	9.77875							2.25694e-07	0.22162							51.1111	5.8826							0.89999	1.70028
					22	4.1956							1.22222e-05	1.28029							0.000266665	9.96363							2.25694e-07	0.22272							51.1111	5.88982							0.89999	1.70077
					22	4.19779							1.22222e-05	1.29052							0.000258332	10.1583							2.19907e-07	0.2238							51.1111	5.89579							0.89999	1.70212
					22	4.20001							1.22222e-05	1.30098							0.000258332	10.3612							2.19907e-07	0.22488							51.1111	5.9023							0.89999	1.70171
					20	4.20215							1.22222e-05	1.31151							0.000258332	10.5709							2.19907e-07	0.22595							51.1111	5.90891							0.89999	1.7021
					20	4.20448							1.22222e-05	1.32206							0.000258332	10.7854							2.19907e-07	0.22702							51.1111	5.91532							0.89999	1.70248
					20	4.20647							1.22222e-05	1.33265							0.000258332	11.0032							2.19907e-07	0.22808							51.1111	5.92233							0.89999	1.70268
					20	4.20862							1.19444e-05	1.34312							0.000258332	11.2225							2.19907e-07	0.22914							51.1111	5.92838							0.89999	1.70385
					20	4.21075							1.19444e-05	1.35384							0.000258332	11.4418							2.19907e-07	0.23019							51.1111	5.93463							0.89999	1.7037
					20	4.21288							1.19444e-05	1.36459							0.000258332	11.6595							2.1412e-07	0.23124							51.1111	5.9411							0.89999	1.70411
					20	4.215							1.19444e-05	1.37554							0.000258332	11.8743							2.1412e-07	0.23228							51.1111	5.94823							0.89999	1.70519
					20	4.21711							1.19444e-05	1.38656							0.000258332	12.0851							2.1412e-07	0.23331							51.1111	5.95387							0.89999	1.70518
					20	4.21925							1.19444e-05	1.39755							0.000258332	12.2908							2.1412e-07	0.23435							51.1111	5.96165							0.89999	1.70548
					20	4.2213							1.19444e-05	1.40887							0.000249999	12.4907							2.1412e-07	0.23537							51.1111	5.96716							0.89999	1.70586
					20	4.22339							1.19444e-05	1.41995							0.000249999	12.6842							2.1412e-07	0.2364							51.1111	5.9731							0.89999	1.70739
					20	4.22546							1.16667e-05	1.43115							0.000249999	12.8707							2.1412e-07	0.23742							51.1111	5.97901							0.88749	1.70725
					20	4.22753							1.16667e-05	1.44215							0.000249999	13.0499							2.1412e-07	0.23843							51.1111	5.98529							0.88749	1.70765
					20	4.22958							1.16667e-05	1.45355							0.000249999	13.2217							2.08333e-07	0.23944							51.1111	5.992							0.88749	1.70793
					20	4.23163							1.16667e-05	1.46503							0.000249999	13.3859							2.08333e-07	0.24045							51.1111	5.99766							0.88749	1.7086
					20	4.23367							1.16667e-05	1.4768							0.000249999	13.5425							2.08333e-07	0.24145							51.1111	6.00567							0.88749	1.7087
					20	4.23571							1.16667e-05	1.48853							0.000249999	13.6917							2.08333e-07	0.24245							51.1111	6.01133							0.88749	1.70962
					20	4.23774							1.16667e-05	1.50052							0.000249999	13.8335							2.08333e-07	0.24344							51.1111	6.01821							0.88749	1.70985
					20	4.23976							1.16667e-05	1.51193							0.000249999	13.9682							2.08333e-07	0.24443							51.1111	6.02352							0.88749	1.71011
					20	4.24176							1.16667e-05	1.524							0.000249999	14.0959							2.08333e-07	0.24542							51.1111	6.02924							0.88749	1.71151
					20	4.24376							1.13889e-05	1.53576							0.000249999	14.217							2.02546e-07	0.2464							51.1111	6.03611							0.88749	1.71124
					20	4.24576							1.13889e-05	1.54816							0.000249999	14.3316							2.02546e-07	0.24738							51.1111	6.04217							0.88749	1.71195
					20	4.24775							1.13889e-05	1.5604							0.000249999	14.4401							2.02546e-07	0.24835							51.1111	6.04861							0.88749	1.71211
					20	4.24973							1.13889e-05	1.57243							0.000249999	14.5428							2.02546e-07	0.24932							51.1111	6.05438							0.88749	1.7127
					20	4.2517							1.13889e-05	1.58495							0.000249999	14.64							2.02546e-07	0.25029							51.1111	6.06018							0.88749	1.71323
					20	4.25367							1.13889e-05	1.59738							0.000249999	14.7319							2.02546e-07	0.25126							51.1111	6.06821							0.88749	1.71292
					20	4.25563							1.13889e-05	1.61003							0.000249999	14.8188							1.96759e-07	0.25222							51.1111	6.07374							0.88749	1.71372
					20	4.25758							1.13889e-05	1.62273							0.000249999	14.9011							1.96759e-07	0.25318							51.1111	6.08024							0.88749	1.71408
					20	4.25953							1.13889e-05	1.63546							0.000249999	14.9789							1.96759e-07	0.25413							51.1111	6.08498							0.87499	1.71492
					20	4.26147							1.11111e-05	1.64832							0.000249999	15.0525							1.96759e-07	0.25508							51.1111	6.09196							0.87499	1.71471
					20	4.26341							1.11111e-05	1.66126							0.000249999	15.1222							2.60417e-07	0.15474							51.1111	6.09667							0.87499	1.71551
					20	4.26534							1.11111e-05	1.67434							0.000249999	15.1882							2.5463e-07	0.15663							51.1111	6.10128							0.87499	1.71583
					20	4.26726							1.11111e-05	1.6875							0.000249999	15.2507							2.5463e-07	0.15847							51.1111	6.10637							0.87499	1.71646
					20	4.26918							1.11111e-05	1.70067							0.000249999	15.3099							2.5463e-07	0.16027							51.1111	6.11353							0.87499	1.71746
					20	4.27109							1.11111e-05	1.71419							0.000249999	15.366							2.5463e-07	0.16203							51.1111	6.11933							0.87499	1.71671
					20	4.27301							1.11111e-05	1.72775							0.000249999	15.4193							2.5463e-07	0.16375							51.1111	6.12731							0.87499	1.71799
					20	4.27491							1.11111e-05	1.74137							0.000249999	15.4698							2.5463e-07	0.16543							51.1111	6.13292							0.87499	1.71804
					20	4.2768							1.11111e-05	1.75513							0.000249999	15.5178							2.5463e-07	0.16709							51.1111	6.13826							0.87499	1.71835
					20	4.27869							1.08333e-05	1.76905							0.000249999	15.5633							2.5463e-07	0.16871							51.1111	6.14555							0.87499	1.71892
					20	4.28058							1.08333e-05	1.7829							0.000249999	15.6067							2.48842e-07	0.1703							51.1111	6.15063							0.87499	1.71935
					20	4.28245							1.08333e-05	1.79703							0.000249999	15.6478							2.48842e-07	0.17187							51.1111	6.1565							0.87499	1.71959
					20	4.28433							1.08333e-05	1.8112							0.000249999	15.687							2.48842e-07	0.17341							51.1111	6.16476							0.87499	1.72048
					20	4.2862							1.08333e-05	1.82545							0.000249999	15.7243							2.48842e-07	0.17493							50.5555	6.1698							0.87499	1.72072
					20	4.28806							1.08333e-05	1.83985							0.000249999	15.7598							2.48842e-07	0.17642							50.5555	6.17541							0.87499	1.72092
					20	4.28992							1.08333e-05	1.85515							0.000249999	15.7937							2.48842e-07	0.1779							50.5555	6.17931							0.87499	1.72163
					20	4.29177							1.08333e-05	1.86922							0.000249999	15.8259							2.48842e-07	0.17935							50.5555	6.18684							0.87499	1.72189
					20	4.29362							1.08333e-05	1.88425							0.000249999	15.8567							2.48842e-07	0.18079							50.5555	6.19079							0.86249	1.72238
					20	4.29547							1.08333e-05	1.89906							0.000249999	15.8861							2.48842e-07	0.1822							50.5555	6.19673							0.86249	1.72249
					20	4.29732							1.05555e-05	1.91388							0.000249999	15.9142							2.43055e-07	0.1836							50.5555	6.20378							0.86249	1.72311
					20	4.29915							1.05555e-05	1.92903							0.000249999	15.9411							2.43055e-07	0.18498							50.5555	6.2078							0.86249	1.72361
					20	4.30098							1.05555e-05	1.94487							0.000249999	15.9667							2.43055e-07	0.18635							50.5555	6.2145							0.86249	1.7238
					20	4.30281							1.05555e-05	1.9607							0.000249999	15.9913							2.43055e-07	0.18771							50.5555	6.21942							0.86249	1.72452
					20	4.30463							1.05555e-05	1.97679							0.000249999	16.0148							2.43055e-07	0.18905							50.5555	6.22784							0.86249	1.72529
					20	4.30645							1.05555e-05	1.99285							0.000249999	16.0373							2.43055e-07	0.19037							50.5555	6.23286							0.86249	1.72659
					20	4.30826							1.05555e-05	2.00888							0.000249999	16.0589							2.43055e-07	0.19169							50.5555	6.2346							0.86249	1.72522
					20	4.31007							1.05555e-05	2.02507							0.000249999	16.0796							2.43055e-07	0.19299							50.5555	6.24068							0.86249	1.72591
					20	4.31188							1.05555e-05	2.04083							0.000249999	16.0994							2.43055e-07	0.19428							50.5555	6.25018							0.86249	1.72611
					20	4.31368							1.05555e-05	2.05724							0.000249999	16.1184							2.37268e-07	0.19556							50.5555	6.25238							0.86249	1.72725
					20	4.31548							1.02778e-05	2.07383							0.000249999	16.1367							2.37268e-07	0.19683							50.5555	6.26137							0.86249	1.72734
					20	4.31727							1.02778e-05	2.09137							0.000249999	16.1543							2.37268e-07	0.19808							50.5555	6.26379							0.86249	1.72749
					20	4.31906							1.02778e-05	2.10791							0.000249999	16.1712							2.37268e-07	0.19933							50.5555	6.26925							0.86249	1.72808
					20	4.32084							1.02778e-05	2.12533							0.000249999	16.1874							2.37268e-07	0.20056							50.5555	6.27415							0.86249	1.72801
					20	4.32262							1.02778e-05	2.14246							0.000249999	16.203							2.37268e-07	0.20179							50.5555	6.27952							0.86249	1.72897
					20	4.3244							1.02778e-05	2.16014							0.000249999	16.2181							2.37268e-07	0.20301							50.5555	6.28789							0.84999	1.72943
					20	4.32618							1.02778e-05	2.17719							0.000249999	16.2325							2.37268e-07	0.20422							50.5555	6.29466							0.84999	1.73027
					20	4.32794							1.02778e-05	2.19485							0.000249999	16.2465							2.31481e-07	0.20542							50.5555	6.29591							0.84999	1.7304
					23.9999	4.132							1.38889e-05	0.94446							0.000274999	8.23602							2.31481e-07	0.20661							51.6666	5.66191							0.92499	1.68597
					23.9999	4.13332							1.38889e-05	0.95335							0.000274999	8.23602							2.31481e-07	0.20779							51.6666	5.66874							0.92499	1.68667
					23.9999	4.13459							1.38889e-05	0.9618							0.000274999	8.23602							2.31481e-07	0.20896							51.6666	5.67575							0.92499	1.68686
					22	4.13581							1.38889e-05	0.97054							0.000274999	8.23603							2.31481e-07	0.21013							51.6666	5.68248							0.92499	1.68782
					22	4.13707							1.38889e-05	0.97924							0.000274999	8.23608							2.31481e-07	0.21129							51.6666	5.69038							0.92499	1.68763
					22	4.13833							1.36111e-05	0.98818							0.000274999	8.23621							2.31481e-07	0.21244							51.6666	5.69721							0.92499	1.6889
					22	4.13959							1.36111e-05	0.99693							0.000274999	8.23649							2.31481e-07	0.21358							51.6666	5.70448							0.92499	1.6888
					22	4.14085							1.36111e-05	1.00515							0.000274999	8.23704							2.25694e-07	0.21472							51.6666	5.71154							0.92499	1.68966
					22	4.14206							1.36111e-05	1.01416							0.000274999	8.23801							2.25694e-07	0.21585							51.6666	5.71876							0.92499	1.68943
					22	4.14354							1.36111e-05	1.02318							0.000274999	8.23961							2.25694e-07	0.21697							51.6666	5.72578							0.92499	1.69024
					22	4.14538							1.33333e-05	1.03211							0.000274999	8.24209							2.25694e-07	0.21809							51.6666	5.73262							0.92499	1.69086
					22	4.14731							1.33333e-05	1.04075							0.000274999	8.24579							2.25694e-07	0.2192							51.6666	5.73799							0.92499	1.69135
					22	4.14926							1.33333e-05	1.04963							0.000274999	8.25111							2.25694e-07	0.2203							51.6666	5.74582							0.92499	1.69161
					22	4.15126							1.33333e-05	1.05864							0.000274999	8.25851							2.25694e-07	0.2214							51.6666	5.75277							0.92499	1.69226
					22	4.15326							1.33333e-05	1.06764							0.000274999	8.26856							2.25694e-07	0.22249							51.6666	5.75927							0.92499	1.69254
					22	4.1554							1.33333e-05	1.07654							0.000274999	8.28188							2.19907e-07	0.22357							51.6666	5.76693							0.91249	1.69384
					22	4.15756							1.30555e-05	1.08563							0.000274999	8.29919							2.19907e-07	0.22465							51.6666	5.77393							0.91249	1.69394
					22	4.1598							1.30555e-05	1.09456							0.000274999	8.3213							2.19907e-07	0.22573							51.6666	5.78068							0.91249	1.69407
					22	4.16202							1.30555e-05	1.10365							0.000274999	8.34907							2.19907e-07	0.22679							51.6666	5.78803							0.91249	1.69477
					22	4.1642							1.30555e-05	1.11277							0.000274999	8.38345							2.19907e-07	0.22786							51.1111	5.79426							0.91249	1.69558
					22	4.16639							1.30555e-05	1.12204							0.000274999	8.42542							2.19907e-07	0.22892							51.1111	5.80157							0.91249	1.69559
					22	4.16863							1.30555e-05	1.13091							0.000274999	8.47599							2.19907e-07	0.22997							51.1111	5.80863							0.91249	1.69628
					22	4.17088							1.27778e-05	1.14024							0.000274999	8.53618							2.19907e-07	0.23102							51.1111	5.81519							0.91249	1.69663
					22	4.17309							1.27778e-05	1.14967							0.000274999	8.60694							2.1412e-07	0.23206							51.1111	5.82174							0.91249	1.69726
					22	4.17542							1.27778e-05	1.15857							0.000274999	8.68919							2.1412e-07	0.2331							51.1111	5.82928							0.91249	1.69762
					22	4.17762							1.27778e-05	1.1676							0.000266665	8.78368							2.1412e-07	0.23413							51.1111	5.83546							0.91249	1.69798
					22	4.17986							1.27778e-05	1.17694							0.000266665	8.89101							2.1412e-07	0.23516							51.1111	5.8423							0.91249	1.69848
					22	4.18221							1.27778e-05	1.18634							0.000266665	9.01156							2.1412e-07	0.23618							51.1111	5.84888							0.91249	1.69927
					22	4.18435							1.27778e-05	1.19589							0.000266665	9.14546							2.1412e-07	0.2372							51.1111	5.85543							0.91249	1.69988
					22	4.18663							1.25e-05	1.20545							0.000266665	9.29254							2.1412e-07	0.23822							51.1111	5.86262							0.91249	1.7002
					22	4.1888							1.25e-05	1.21479							0.000266665	9.45235							2.08333e-07	0.23923							51.1111	5.86918							0.91249	1.70038
					22	4.19107							1.25e-05	1.22441							0.000266665	9.62413							2.08333e-07	0.24024							51.1111	5.87552							0.91249	1.70087
					22	4.19324							1.25e-05	1.23384							0.000266665	9.80684							2.08333e-07	0.24124							51.1111	5.88227							0.89999	1.70159
					22	4.19544							1.25e-05	1.24375							0.000266665	9.99922							2.08333e-07	0.24224							51.1111	5.88892							0.89999	1.7019
					22	4.19764							1.25e-05	1.25314							0.000266665	10.1998							2.08333e-07	0.24323							51.1111	5.89589							0.89999	1.7026
					22	4.19983							1.25e-05	1.26303							0.000266665	10.4069							2.08333e-07	0.24422							51.1111	5.90205							0.89999	1.70241
					20	4.202							1.25e-05	1.27287							0.000258332	10.6189							2.08333e-07	0.24521							51.1111	5.9087							0.89999	1.70371
					20	4.20417							1.22222e-05	1.28265							0.000258332	10.8341							2.02546e-07	0.24619							51.1111	5.91521							0.89999	1.70345
					20	4.20633							1.22222e-05	1.29262							0.000258332	11.0507							2.02546e-07	0.24717							51.1111	5.92182							0.89999	1.70419
					20	4.20848							1.22222e-05	1.30268							0.000258332	11.2673							2.02546e-07	0.24815							51.1111	5.92819							0.89999	1.70484
					20	4.21061							1.22222e-05	1.31275							0.000258332	11.4822							2.02546e-07	0.24912							51.1111	5.93446							0.89999	1.70528
					20	4.21275							1.22222e-05	1.32285							0.000258332	11.6943							2.02546e-07	0.25009							51.1111	5.94149							0.89999	1.70582
					20	4.21488							1.22222e-05	1.33301							0.000258332	11.9023							2.02546e-07	0.25106							51.1111	5.94718							0.89999	1.70577
					20	4.21698							1.22222e-05	1.34312							0.000258332	12.1054							2.02546e-07	0.25202							51.1111	5.95381							0.89999	1.7058
					20	4.21907							1.22222e-05	1.35333							0.000258332	12.3026							1.96759e-07	0.25298							51.1111	5.96009							0.89999	1.70627
					20	4.22117							1.19444e-05	1.36373							0.000258332	12.4934							1.96759e-07	0.25393							51.1111	5.96729							0.89999	1.70664
					20	4.22325							1.19444e-05	1.37417							0.000258332	12.6774							1.96759e-07	0.25489							51.1111	5.97323							0.89999	1.70727
					20	4.22533							1.19444e-05	1.38481							0.000249999	12.8541							1.96759e-07	0.25584							51.1111	5.97864							0.89999	1.70787
					20	4.2274							1.19444e-05	1.39542							0.000249999	13.0235							2.60417e-07	0.15433							51.1111	5.98536							0.89999	1.70846
					20	4.22946							1.19444e-05	1.40604							0.000249999	13.1853							2.5463e-07	0.15623							51.1111	5.99268							0.89999	1.7087
					20	4.23152							1.19444e-05	1.41672							0.000249999	13.3396							2.5463e-07	0.15808							51.1111	5.99761							0.88749	1.70912
					20	4.23355							1.19444e-05	1.42747							0.000249999	13.4866							2.5463e-07	0.15989							51.1111	6.00404							0.88749	1.7096
					20	4.23593							1.19444e-05	1.4379							0.000249999	13.6262							2.5463e-07	0.16166							51.1111	6.01068							0.88749	1.70993
					20	4.23761							1.16667e-05	1.44905							0.000249999	13.7588							2.5463e-07	0.16339							51.1111	6.01665							0.88749	1.71055
					20	4.23963							1.16667e-05	1.45978							0.000249999	13.8845							2.5463e-07	0.16508							51.1111	6.02319							0.88749	1.71116
					20	4.24165							1.16667e-05	1.47112							0.000249999	14.0037							2.5463e-07	0.16674							51.1111	6.02965							0.88749	1.71122
					20	4.24364							1.16667e-05	1.48228							0.000249999	14.1165							2.5463e-07	0.16837							51.1111	6.03647							0.88749	1.71173
					20	4.2459							1.16667e-05	1.49359							0.000249999	14.2232							2.5463e-07	0.16997							51.1111	6.04374							0.88749	1.71233
					20	4.24783							1.16667e-05	1.50474							0.000249999	14.3242							2.48842e-07	0.17154							51.1111	6.0482							0.88749	1.71318
					20	4.24981							1.16667e-05	1.51593							0.000249999	14.4197							2.48842e-07	0.17309							51.1111	6.05405							0.88749	1.71332
					20	4.25179							1.16667e-05	1.52702							0.000249999	14.51							2.48842e-07	0.17461							51.1111	6.05969							0.88749	1.7139
					20	4.25355							1.16667e-05	1.53894							0.000249999	14.5954							2.48842e-07	0.17611							51.1111	6.06574							0.88749	1.71426
					20	4.25552							1.13889e-05	1.55071							0.000249999	14.6762							2.48842e-07	0.17759							51.1111	6.0735							0.88749	1.71456
					20	4.25746							1.13889e-05	1.5621							0.000249999	14.7526							2.48842e-07	0.17904							51.1111	6.07967							0.88749	1.71527
					20	4.25945							1.13889e-05	1.57404							0.000249999	14.8249							2.48842e-07	0.18048							51.1111	6.08462							0.88749	1.71572
					20	4.26136							1.13889e-05	1.58583							0.000249999	14.8933							2.48842e-07	0.1819							51.1111	6.09118							0.88749	1.71617
					20	4.26329							1.13889e-05	1.59766							0.000249999	14.9581							2.43055e-07	0.18331							51.1111	6.09633							0.87499	1.71628
					20	4.26523							1.13889e-05	1.6098							0.000249999	15.0194							2.43055e-07	0.18469							51.1111	6.10237							0.87499	1.71692
					20	4.26715							1.13889e-05	1.62183							0.000249999	15.0775							2.43055e-07	0.18607							51.1111	6.10998							0.87499	1.71757
					20	4.26907							1.13889e-05	1.63398							0.000249999	15.1326							2.43055e-07	0.18742							51.1111	6.11255							0.87499	1.71772
					20	4.27098							1.13889e-05	1.64625							0.000249999	15.1848							2.43055e-07	0.18877							51.1111	6.11916							0.87499	1.71813
					20	4.27289							1.13889e-05	1.65858							0.000249999	15.2343							2.43055e-07	0.19009							51.1111	6.12592							0.87499	1.71892
					20	4.27479							1.11111e-05	1.671							0.000249999	15.2813							2.43055e-07	0.19141							51.1111	6.13405							0.87499	1.71848
					20	4.27669							1.11111e-05	1.68348							0.000249999	15.326							2.43055e-07	0.19272							51.1111	6.14075							0.87499	1.71922
					20	4.27858							1.11111e-05	1.69608							0.000249999	15.3684							2.43055e-07	0.19401							51.1111	6.14335							0.87499	1.71939
					20	4.28047							1.11111e-05	1.70885							0.000249999	15.4087							2.37268e-07	0.19529							51.1111	6.15214							0.87499	1.72
					20	4.28235							1.11111e-05	1.72167							0.000249999	15.447							2.37268e-07	0.19656							51.1111	6.15673							0.87499	1.7203
					20	4.28422							1.11111e-05	1.73454							0.000249999	15.4835							2.37268e-07	0.19782							51.1111	6.16201							0.87499	1.72127
					20	4.28609							1.11111e-05	1.74768							0.000249999	15.5183							2.37268e-07	0.19907							51.1111	6.16945							0.87499	1.72162
					20	4.28795							1.11111e-05	1.76085							0.000249999	15.5514							2.37268e-07	0.20031							50.5555	6.17642							0.87499	1.72218
					20	4.28982							1.11111e-05	1.77414							0.000249999	15.583							2.37268e-07	0.20153							50.5555	6.18237							0.87499	1.72222
					20	4.29168							1.11111e-05	1.78739							0.000249999	15.6131							2.37268e-07	0.20275							50.5555	6.18454							0.87499	1.72235
					20	4.29352							1.08333e-05	1.80071							0.000249999	15.6418							2.37268e-07	0.20396							50.5555	6.19295							0.87499	1.72326
					20	4.29537							1.08333e-05	1.81419							0.000249999	15.6693							2.31481e-07	0.20516							50.5555	6.19638							0.86249	1.723
					20	4.29721							1.08333e-05	1.82772							0.000249999	15.6955							2.31481e-07	0.20636							50.5555	6.2016							0.86249	1.72417
					20	4.29905							1.08333e-05	1.84226							0.000249999	15.7206							2.31481e-07	0.20754							50.5555	6.20705							0.86249	1.72447
					20	4.30088							1.08333e-05	1.85615							0.000249999	15.7446							2.31481e-07	0.20872							50.5555	6.21377							0.86249	1.72459
					20	4.30274							1.08333e-05	1.86993							0.000249999	15.7675							2.31481e-07	0.20988							50.5555	6.21903							0.86249	1.72517
					20	4.30453							1.08333e-05	1.88373							0.000249999	15.7895							2.31481e-07	0.21104							50.5555	6.22467							0.86249	1.72593
					20	4.30635							1.08333e-05	1.89773							0.000249999	15.8106							2.31481e-07	0.2122							50.5555	6.23299							0.86249	1.72602
					20	4.30817							1.08333e-05	1.91183							0.000249999	15.8308							2.31481e-07	0.21334							50.5555	6.23438							0.86249	1.72768
					20	4.30998							1.08333e-05	1.92635							0.000249999	15.8501							2.25694e-07	0.21448							50.5555	6.24005							0.86249	1.7265
					20	4.31178							1.08333e-05	1.94117							0.000249999	15.8687							2.25694e-07	0.21561							50.5555	6.24599							0.86249	1.72828
					20	4.31358							1.05555e-05	1.95611							0.000249999	15.8865							2.25694e-07	0.21673							50.5555	6.25586							0.86249	1.72721
					20	4.31538							1.05555e-05	1.971							0.000249999	15.9037							2.25694e-07	0.21785							50.5555	6.26076							0.86249	1.72797
					20	4.31717							1.05555e-05	1.9863							0.000249999	15.9201							2.25694e-07	0.21896							50.5555	6.2666							0.86249	1.72859
					20	4.31899							1.05555e-05	2.00125							0.000249999	15.936							2.25694e-07	0.22007							50.5555	6.26796							0.86249	1.7289
					20	4.32075							1.05555e-05	2.01669							0.000249999	15.9512							2.25694e-07	0.22117							50.5555	6.27413							0.86249	1.72916
					20	4.32258							1.05555e-05	2.03202							0.000249999	15.9658							2.25694e-07	0.22226							50.5555	6.28428							0.86249	1.73
					20	4.32431							1.05555e-05	2.04764							0.000249999	15.9799							2.19907e-07	0.22335							50.5555	6.28932							0.86249	1.73056
					20	4.32608							1.05555e-05	2.06314							0.000249999	15.9935							2.19907e-07	0.22443							50.5555	6.29034							0.84999	1.73208
					23.9999	4.13067							1.41667e-05	0.9164							0.000274999	8.10156							2.19907e-07	0.2255							51.6666	5.65447							0.93749	1.68551
					23.9999	4.13198							1.41667e-05	0.92501							0.000274999	8.10156							2.19907e-07	0.22657							51.6666	5.6617							0.92499	1.68634
					23.9999	4.1333							1.41667e-05	0.93216							0.000274999	8.10156							2.19907e-07	0.22764							51.6666	5.66854							0.92499	1.68677
					23.9999	4.13449							1.38889e-05	0.94149							0.000274999	8.10157							2.19907e-07	0.2287							51.6666	5.67562							0.92499	1.68705
					22	4.13573							1.38889e-05	0.95005							0.000274999	8.10162							2.19907e-07	0.22975							51.6666	5.68213							0.92499	1.68785
					22	4.13701							1.38889e-05	0.95812							0.000274999	8.10175							2.19907e-07	0.2308							51.6666	5.69003							0.92499	1.68786
					22	4.1382							1.38889e-05	0.96664							0.000274999	8.10202							2.1412e-07	0.23184							51.6666	5.69718							0.92499	1.68847
					22	4.13944							1.38889e-05	0.97486							0.000274999	8.10257							2.1412e-07	0.23288							51.6666	5.70394							0.92499	1.68921
					22	4.14076							1.36111e-05	0.98328							0.000274999	8.10352							2.1412e-07	0.23392							51.6666	5.71123							0.92499	1.68949
					22	4.14186							1.36111e-05	0.99164							0.000274999	8.10509							2.1412e-07	0.23495							51.6666	5.71834							0.92499	1.69025
					22	4.14322							1.36111e-05	0.99972							0.000274999	8.10755							2.1412e-07	0.23597							51.6666	5.72514							0.92499	1.69057
					22	4.14503							1.36111e-05	1.00838							0.000274999	8.1112							2.1412e-07	0.23699							51.6666	5.73229							0.92499	1.69114
					22	4.14699							1.36111e-05	1.01697							0.000274999	8.11644							2.1412e-07	0.23801							51.6666	5.73871							0.92499	1.69145
					22	4.149							1.36111e-05	1.02548							0.000274999	8.12374							2.08333e-07	0.23902							51.6666	5.74452							0.92499	1.69216
					22	4.15096							1.33333e-05	1.03398							0.000274999	8.13364							2.08333e-07	0.24003							51.6666	5.7524							0.92499	1.69361
					22	4.15304							1.33333e-05	1.04242							0.000274999	8.14678							2.08333e-07	0.24103							51.6666	5.75898							0.92499	1.6936
					22	4.15516							1.33333e-05	1.05107							0.000274999	8.16386							2.08333e-07	0.24203							51.6666	5.7666							0.92499	1.69382
					22	4.15735							1.33333e-05	1.05966							0.000274999	8.18567							2.08333e-07	0.24303							51.6666	5.77345							0.92499	1.69438
					22	4.15952							1.33333e-05	1.06814							0.000274999	8.21307							2.08333e-07	0.24402							51.6666	5.78123							0.91249	1.69461
					22	4.16172							1.33333e-05	1.07692							0.000274999	8.24699							2.08333e-07	0.24501							51.6666	5.78728							0.91249	1.6952
					22	4.16402							1.30555e-05	1.08557							0.000274999	8.28841							2.02546e-07	0.24599							51.1111	5.79414							0.91249	1.69578
					22	4.16623							1.30555e-05	1.09426							0.000274999	8.33832							2.02546e-07	0.24697							51.1111	5.80134							0.91249	1.6962
					22	4.16843							1.30555e-05	1.10303							0.000274999	8.39774							2.02546e-07	0.24795							51.1111	5.80844							0.91249	1.69663
					22	4.17066							1.30555e-05	1.11175							0.000274999	8.46761							2.02546e-07	0.24892							51.1111	5.8147							0.91249	1.69761
					22	4.1729							1.30555e-05	1.12061							0.000274999	8.54883							2.02546e-07	0.24989							51.1111	5.82175							0.91249	1.69799
					22	4.17518							1.30555e-05	1.12914							0.000274999	8.64217							2.02546e-07	0.25086							51.1111	5.82912							0.91249	1.69849
					22	4.17744							1.30555e-05	1.13812							0.000274999	8.7482							2.02546e-07	0.25182							51.1111	5.83562							0.91249	1.69869
					22	4.17968							1.27778e-05	1.14694							0.000274999	8.86731							1.96759e-07	0.25278							51.1111	5.84203							0.91249	1.69952
					22	4.18198							1.27778e-05	1.15563							0.000266665	8.99962							1.96759e-07	0.25374							51.1111	5.84873							0.91249	1.70013
					22	4.18417							1.27778e-05	1.16443							0.000266665	9.14497							1.96759e-07	0.25469							51.1111	5.85526							0.91249	1.70044
					22	4.18643							1.27778e-05	1.17351							0.000266665	9.30291							1.96759e-07	0.25564							51.1111	5.86197							0.91249	1.70048
					22	4.18872							1.27778e-05	1.18264							0.000266665	9.47269							2.60417e-07	0.15392							51.1111	5.86899							0.91249	1.70121
					22	4.19088							1.27778e-05	1.19147							0.000266665	9.65328							2.5463e-07	0.15583							51.1111	5.87561							0.91249	1.70161
					22	4.19309							1.27778e-05	1.20065							0.000266665	9.84341							2.5463e-07	0.15769							51.1111	5.8819							0.91249	1.70184
					22	4.19531							1.25e-05	1.20984							0.000266665	10.0416							2.5463e-07	0.15951							51.1111	5.88863							0.91249	1.70225
					22	4.19749							1.25e-05	1.21899							0.000266665	10.2463							2.5463e-07	0.16129							51.1111	5.89517							0.89999	1.70278
					22	4.19968							1.25e-05	1.2283							0.000266665	10.4558							2.5463e-07	0.16303							51.1111	5.90184							0.89999	1.70355
					22	4.20198							1.25e-05	1.2376							0.000266665	10.6684							2.5463e-07	0.16473							51.1111	5.9085							0.89999	1.70351
					22	4.20404							1.25e-05	1.24659							0.000258332	10.8824							2.5463e-07	0.16639							51.1111	5.91523							0.89999	1.70442
					20	4.20618							1.25e-05	1.25607							0.000258332	11.0963							2.5463e-07	0.16803							51.1111	5.92135							0.89999	1.70441
					20	4.20833							1.25e-05	1.26555							0.000258332	11.3086							2.5463e-07	0.16963							51.1111	5.92793							0.89999	1.70561
					20	4.21049							1.25e-05	1.27497							0.000258332	11.518							2.48842e-07	0.17121							51.1111	5.93493							0.89999	1.70537
					20	4.2126							1.22222e-05	1.28447							0.000258332	11.7233							2.48842e-07	0.17276							51.1111	5.94082							0.89999	1.70569
					20	4.21473							1.22222e-05	1.29409							0.000258332	11.9237							2.48842e-07	0.17429							51.1111	5.94697							0.89999	1.70613
					20	4.21684							1.22222e-05	1.30373							0.000258332	12.1184							2.48842e-07	0.17579							51.1111	5.95327							0.89999	1.7066
					20	4.21894							1.22222e-05	1.3134							0.000258332	12.3066							2.48842e-07	0.17728							51.1111	5.95979							0.89999	1.70777
					20	4.22104							1.22222e-05	1.32299							0.000258332	12.4881							2.48842e-07	0.17874							51.1111	5.96608							0.89999	1.70782
					20	4.22312							1.22222e-05	1.33278							0.000258332	12.6623							2.48842e-07	0.18018							51.1111	5.97336							0.89999	1.70844
					20	4.2252							1.22222e-05	1.34255							0.000258332	12.8293							2.48842e-07	0.18161							51.1111	5.97832							0.89999	1.70876
					20	4.22727							1.22222e-05	1.35247							0.000258332	12.9888							2.48842e-07	0.18301							51.1111	5.98469							0.89999	1.70955
					20	4.22933							1.22222e-05	1.36244							0.000258332	13.1409							2.43055e-07	0.1844							51.1111	5.99171							0.89999	1.70918
					20	4.23139							1.19444e-05	1.37256							0.000249999	13.2857							2.43055e-07	0.18578							51.1111	5.99863							0.89999	1.7105
					20	4.23342							1.19444e-05	1.38257							0.000249999	13.4232							2.43055e-07	0.18714							51.1111	6.00338							0.88749	1.70992
					20	4.23546							1.19444e-05	1.39289							0.000249999	13.5538							2.43055e-07	0.18848							51.1111	6.01037							0.88749	1.71052
					20	4.23749							1.19444e-05	1.40295							0.000249999	13.6776							2.43055e-07	0.18982							51.1111	6.0166							0.88749	1.71111
					20	4.2395							1.19444e-05	1.4129							0.000249999	13.7948							2.43055e-07	0.19113							51.1111	6.02287							0.88749	1.71177
					20	4.24151							1.19444e-05	1.42318							0.000249999	13.9058							2.43055e-07	0.19244							51.1111	6.03047							0.88749	1.71194
					20	4.24352							1.19444e-05	1.43356							0.000249999	14.0108							2.43055e-07	0.19374							51.1111	6.03654							0.88749	1.71228
					20	4.24552							1.19444e-05	1.44413							0.000249999	14.1101							2.37268e-07	0.19502							51.1111	6.04156							0.88749	1.71363
					20	4.2475							1.19444e-05	1.45427							0.000249999	14.204							2.37268e-07	0.19629							51.1111	6.04785							0.88749	1.71357
					20	4.24949							1.16667e-05	1.46529							0.000249999	14.2928							2.37268e-07	0.19755							51.1111	6.05498							0.88749	1.71404
					20	4.25147							1.16667e-05	1.47618							0.000249999	14.3768							2.37268e-07	0.1988							51.1111	6.05935							0.88749	1.71418
					20	4.25345							1.16667e-05	1.48681							0.000249999	14.4561							2.37268e-07	0.20005							51.1111	6.06538							0.88749	1.71486
					20	4.25541							1.16667e-05	1.49767							0.000249999	14.5312							2.37268e-07	0.20128							51.1111	6.07156							0.88749	1.71534
					20	4.25736							1.16667e-05	1.50801							0.000249999	14.6022							2.37268e-07	0.2025							51.1111	6.07865							0.88749	1.71575
					20	4.2593							1.16667e-05	1.51916							0.000249999	14.6693							2.37268e-07	0.20371							51.1111	6.08429							0.88749	1.71616
					20	4.26124							1.16667e-05	1.53016							0.000249999	14.7329							2.31481e-07	0.20491							51.1111	6.09279							0.88749	1.71674
					20	4.26319							1.16667e-05	1.54128							0.000249999	14.7931							2.31481e-07	0.20611							51.1111	6.09377							0.88749	1.71719
					20	4.26511							1.16667e-05	1.55229							0.000249999	14.8501							2.31481e-07	0.20729							51.1111	6.10231							0.88749	1.71806
					20	4.26705							1.16667e-05	1.56359							0.000249999	14.9041							2.31481e-07	0.20847							51.1111	6.10675							0.87499	1.71778
					20	4.26896							1.13889e-05	1.57483							0.000249999	14.9553							2.31481e-07	0.20964							51.1111	6.11309							0.87499	1.71854
					20	4.27087							1.13889e-05	1.58613							0.000249999	15.0038							2.31481e-07	0.2108							51.1111	6.12205							0.87499	1.71911
					20	4.27278							1.13889e-05	1.59757							0.000249999	15.0499							2.31481e-07	0.21195							51.1111	6.12612							0.87499	1.71896
					20	4.27468							1.13889e-05	1.60907							0.000249999	15.0937							2.31481e-07	0.2131							51.1111	6.13202							0.87499	1.71943
					20	4.27658							1.13889e-05	1.62059							0.000249999	15.1352							2.31481e-07	0.21424							51.1111	6.13937							0.87499	1.72012
					20	4.27847							1.13889e-05	1.63226							0.000249999	15.1747							2.25694e-07	0.21537							51.1111	6.14391							0.87499	1.72039
					20	4.28036							1.13889e-05	1.64396							0.000249999	15.2122							2.25694e-07	0.2165							51.1111	6.15003							0.87499	1.72126
					20	4.28224							1.13889e-05	1.65575							0.000249999	15.248							2.25694e-07	0.21762							51.1111	6.15586							0.87499	1.72113
					20	4.28411							1.13889e-05	1.66759							0.000249999	15.282							2.25694e-07	0.21873							51.1111	6.16173							0.87499	1.72175
					20	4.28599							1.13889e-05	1.67954							0.000249999	15.3144							2.25694e-07	0.21984							51.1111	6.16676							0.87499	1.72273
					20	4.28785							1.11111e-05	1.69152							0.000249999	15.3453							2.25694e-07	0.22094							50.5555	6.17363							0.87499	1.72234
					20	4.28971							1.11111e-05	1.70363							0.000249999	15.3748							2.25694e-07	0.22203							50.5555	6.17907							0.87499	1.72447
					20	4.29158							1.11111e-05	1.71589							0.000249999	15.4029							2.19907e-07	0.22312							50.5555	6.18701							0.87499	1.72379
					20	4.29342							1.11111e-05	1.72825							0.000249999	15.4297							2.19907e-07	0.2242							50.5555	6.19299							0.87499	1.72358
					20	4.29527							1.11111e-05	1.74068							0.000249999	15.4553							2.19907e-07	0.22528							50.5555	6.19842							0.87499	1.72366
					20	4.29711							1.11111e-05	1.75314							0.000249999	15.4799							2.19907e-07	0.22635							50.5555	6.20157							0.87499	1.72586
					20	4.29918							1.11111e-05	1.76591							0.000249999	15.5033							2.19907e-07	0.22741							50.5555	6.20855							0.86249	1.72528
					20	4.30078							1.11111e-05	1.7784							0.000249999	15.5257							2.19907e-07	0.22847							50.5555	6.21524							0.86249	1.7257
					20	4.30261							1.11111e-05	1.79105							0.000249999	15.5472							2.19907e-07	0.22953							50.5555	6.21841							0.86249	1.72758
					20	4.30443							1.11111e-05	1.80385							0.000249999	15.5677							2.19907e-07	0.23058							50.5555	6.22423							0.86249	1.72801
					20	4.30625							1.11111e-05	1.81672							0.000249999	15.5874							2.1412e-07	0.23162							50.5555	6.23115							0.86249	1.72686
					20	4.30807							1.08333e-05	1.83045							0.000249999	15.6063							2.1412e-07	0.23267							50.5555	6.23792							0.86249	1.72744
					20	4.30988							1.08333e-05	1.84366							0.000249999	15.6245							2.1412e-07	0.2337							50.5555	6.23986							0.86249	1.72754
					20	4.31169							1.08333e-05	1.85697							0.000249999	15.6418							2.1412e-07	0.23473							50.5555	6.2458							0.86249	1.72815
					20	4.31349							1.08333e-05	1.86985							0.000249999	15.6586							2.1412e-07	0.23576							50.5555	6.25514							0.86249	1.72853
					20	4.31551							1.08333e-05	1.88314							0.000249999	15.6746							2.1412e-07	0.23678							50.5555	6.2585							0.86249	1.72907
					20	4.31708							1.08333e-05	1.89663							0.000249999	15.69							2.1412e-07	0.2378							50.5555	6.26229							0.86249	1.72977
					20	4.31887							1.08333e-05	1.90993							0.000249999	15.7049							2.08333e-07	0.23881							50.5555	6.26753							0.86249	1.73006
					20	4.32066							1.08333e-05	1.92396							0.000249999	15.7192							2.08333e-07	0.23982							50.5555	6.27398							0.86249	1.73096
					20	4.32244							1.08333e-05	1.93775							0.000249999	15.7329							2.08333e-07	0.24082							50.5555	6.28298							0.86249	1.73088
					20	4.32422							1.08333e-05	1.95169							0.000249999	15.7461							2.08333e-07	0.24182							50.5555	6.28898							0.86249	1.73113
					23.9999	4.12944							1.44444e-05	0.88971							0.000274999	7.97007							2.08333e-07	0.24282							51.6666	5.64711							0.93749	1.68581
					23.9999	4.13064							1.41667e-05	0.89753							0.000274999	7.97007							2.08333e-07	0.24381							51.6666	5.65427							0.93749	1.68628
					23.9999	4.13192							1.41667e-05	0.90582							0.000274999	7.97007							2.08333e-07	0.2448							51.6666	5.66173							0.93749	1.68708
					23.9999	4.13319							1.41667e-05	0.91419							0.000274999	7.97008							2.02546e-07	0.24579							51.6666	5.66847							0.92499	1.688
					23.9999	4.13452							1.41667e-05	0.92231							0.000274999	7.97013							2.02546e-07	0.24677							51.6666	5.67579							0.92499	1.68842
					22	4.13573							1.41667e-05	0.93014							0.000274999	7.97025							2.02546e-07	0.24774							51.6666	5.6826							0.92499	1.68871
					22	4.13697							1.41667e-05	0.93842							0.000274999	7.97053							2.02546e-07	0.24872							51.6666	5.68933							0.92499	1.68871
					22	4.13819							1.38889e-05	0.94613							0.000274999	7.97106							2.02546e-07	0.24969							51.6666	5.69703							0.92499	1.68927
					22	4.1394							1.38889e-05	0.95424							0.000274999	7.972							2.02546e-07	0.25066							51.6666	5.70372							0.92499	1.69
					22	4.14062							1.38889e-05	0.96222							0.000274999	7.97355							2.02546e-07	0.25162							51.6666	5.71112							0.92499	1.69054
					22	4.14177							1.38889e-05	0.9704							0.000274999	7.97597							1.96759e-07	0.25258							51.6666	5.71852							0.92499	1.69116
					22	4.14296							1.38889e-05	0.9784							0.000274999	7.97957							1.96759e-07	0.25354							51.6666	5.72522							0.92499	1.69112
					22	4.14465							1.36111e-05	0.98639							0.000274999	7.98474							1.96759e-07	0.25449							51.6666	5.73227							0.92499	1.69137
					22	4.14672							1.36111e-05	0.99424							0.000274999	7.99193							1.96759e-07	0.25544							51.6666	5.73839							0.92499	1.69234
					22	4.14865							1.36111e-05	1.00257							0.000274999	8.0017							1.96759e-07	0.25639							51.6666	5.74518							0.92499	1.69301
					22	4.15068							1.36111e-05	1.0108							0.000274999	8.01465							2.60417e-07	0.15351							51.6666	5.75236							0.92499	1.6932
					22	4.15281							1.36111e-05	1.01903							0.000274999	8.0315							2.60417e-07	0.15543							51.6666	5.75924							0.92499	1.69377
					22	4.15487							1.36111e-05	1.02728							0.000274999	8.053							2.5463e-07	0.1573							51.6666	5.7662							0.92499	1.69412
					22	4.15705							1.33333e-05	1.03531							0.000274999	8.08003							2.5463e-07	0.15913							51.6666	5.7732							0.92499	1.6949
					22	4.15923							1.33333e-05	1.0437							0.000274999	8.1135							2.5463e-07	0.16092							51.6666	5.78011							0.92499	1.69528
					22	4.16146							1.33333e-05	1.05211							0.000274999	8.15436							2.5463e-07	0.16266							51.6666	5.78682							0.91249	1.69603
					22	4.16375							1.33333e-05	1.0602							0.000274999	8.20362							2.5463e-07	0.16437							51.6666	5.79396							0.91249	1.69632
					22	4.16595							1.33333e-05	1.06855							0.000274999	8.26227							2.5463e-07	0.16604							51.1111	5.80083							0.91249	1.69667
					22	4.1682							1.33333e-05	1.0768							0.000274999	8.33126							2.5463e-07	0.16768							51.1111	5.80802							0.91249	1.69723
					22	4.17047							1.33333e-05	1.08511							0.000274999	8.41147							2.5463e-07	0.1693							51.1111	5.81485							0.91249	1.69763
					22	4.17272							1.30555e-05	1.09355							0.000274999	8.50365							2.48842e-07	0.17088							51.1111	5.8217							0.91249	1.69852
					22	4.17498							1.30555e-05	1.10194							0.000274999	8.6084							2.48842e-07	0.17244							51.1111	5.82895							0.91249	1.69856
					22	4.17724							1.30555e-05	1.11034							0.000274999	8.72609							2.48842e-07	0.17397							51.1111	5.83529							0.91249	1.69933
					22	4.17952							1.30555e-05	1.11895							0.000274999	8.85683							2.48842e-07	0.17548							51.1111	5.84168							0.91249	1.69967
					22	4.18176							1.30555e-05	1.12739							0.000274999	9.00048							2.48842e-07	0.17697							51.1111	5.84846							0.91249	1.70042
					22	4.18403							1.30555e-05	1.13601							0.000266665	9.15659							2.48842e-07	0.17843							51.1111	5.85509							0.91249	1.70069
					22	4.18624							1.30555e-05	1.14409							0.000266665	9.3244							2.48842e-07	0.17988							51.1111	5.86177							0.91249	1.70133
					22	4.1885							1.27778e-05	1.15258							0.000266665	9.50289							2.48842e-07	0.18131							51.1111	5.86832							0.91249	1.70185
					22	4.19071							1.27778e-05	1.16117							0.000266665	9.69082							2.48842e-07	0.18272							51.1111	5.87485							0.91249	1.70217
					22	4.19293							1.27778e-05	1.16984							0.000266665	9.88672							2.43055e-07	0.18411							51.1111	5.88155							0.91249	1.70244
					22	4.19515							1.27778e-05	1.17843							0.000266665	10.089							2.43055e-07	0.18549							51.1111	5.88832							0.91249	1.70276
					22	4.19736							1.27778e-05	1.18715							0.000266665	10.296							2.43055e-07	0.18685							51.1111	5.89482							0.91249	1.70365
					22	4.19952							1.27778e-05	1.19597							0.000266665	10.5061							2.43055e-07	0.1882							51.1111	5.90157							0.91249	1.70433
					22	4.20171							1.27778e-05	1.20479							0.000266665	10.7175							2.43055e-07	0.18954							51.1111	5.9081							0.89999	1.70509
					22	4.2039							1.27778e-05	1.21352							0.000266665	10.9288							2.43055e-07	0.19086							51.1111	5.91462							0.89999	1.70504
					22	4.20604							1.25e-05	1.22254							0.000258332	11.1385							2.43055e-07	0.19217							51.1111	5.92161							0.89999	1.70552
					20	4.20818							1.25e-05	1.23145							0.000258332	11.3452							2.43055e-07	0.19346							51.1111	5.92743							0.89999	1.70566
					20	4.21033							1.25e-05	1.24035							0.000258332	11.548							2.37268e-07	0.19475							51.1111	5.93396							0.89999	1.7061
					20	4.21246							1.25e-05	1.2494							0.000258332	11.7458							2.37268e-07	0.19603							51.1111	5.94024							0.89999	1.70638
					20	4.21459							1.25e-05	1.25833							0.000258332	11.9379							2.37268e-07	0.19729							51.1111	5.94669							0.89999	1.70691
					20	4.21671							1.25e-05	1.26737							0.000258332	12.1237							2.37268e-07	0.19854							51.1111	5.95348							0.89999	1.70745
					20	4.2188							1.25e-05	1.27649							0.000258332	12.3026							2.37268e-07	0.19978							51.1111	5.95944							0.89999	1.7076
					20	4.22091							1.25e-05	1.28571							0.000258332	12.4745							2.37268e-07	0.20102							51.1111	5.96594							0.89999	1.70865
					20	4.22299							1.22222e-05	1.29496							0.000258332	12.6392							2.37268e-07	0.20224							51.1111	5.97216							0.89999	1.70853
					20	4.22507							1.22222e-05	1.30422							0.000258332	12.7964							2.37268e-07	0.20345							51.1111	5.97879							0.89999	1.70931
					20	4.22714							1.22222e-05	1.31344							0.000258332	12.9463							2.37268e-07	0.20466							51.1111	5.98431							0.89999	1.71024
					20	4.22921							1.22222e-05	1.32279							0.000258332	13.0889							2.31481e-07	0.20586							51.1111	5.99063							0.89999	1.71032
					20	4.23125							1.22222e-05	1.33218							0.000258332	13.2244							2.31481e-07	0.20704							51.1111	5.9969							0.89999	1.71114
					20	4.2333							1.22222e-05	1.34168							0.000258332	13.353							2.31481e-07	0.20822							51.1111	6.00313							0.89999	1.71153
					20	4.23533							1.22222e-05	1.35122							0.000258332	13.4749							2.31481e-07	0.20939							51.1111	6.00979							0.89999	1.71106
					20	4.23736							1.22222e-05	1.36047							0.000258332	13.5903							2.31481e-07	0.21056							51.1111	6.01711							0.88749	1.71216
					20	4.23939							1.22222e-05	1.37057							0.000249999	13.6995							2.31481e-07	0.21171							51.1111	6.02257							0.88749	1.71243
					20	4.2414							1.19444e-05	1.3803							0.000249999	13.8029							2.31481e-07	0.21286							51.1111	6.02811							0.88749	1.71315
					20	4.2434							1.19444e-05	1.38991							0.000249999	13.9006							2.31481e-07	0.214							51.1111	6.03622							0.88749	1.71353
					20	4.2454							1.19444e-05	1.39951							0.000249999	13.9929							2.25694e-07	0.21514							51.1111	6.04129							0.88749	1.71356
					20	4.2474							1.19444e-05	1.40929							0.000249999	14.0802							2.25694e-07	0.21626							51.1111	6.04757							0.88749	1.71386
					20	4.24937							1.19444e-05	1.41918							0.000249999	14.1627							2.25694e-07	0.21738							51.1111	6.05363							0.88749	1.71435
					20	4.25135							1.19444e-05	1.42923							0.000249999	14.2407							2.25694e-07	0.2185							51.1111	6.06088							0.88749	1.71453
					20	4.25332							1.19444e-05	1.43917							0.000249999	14.3145							2.25694e-07	0.21961							51.1111	6.06518							0.88749	1.71516
					20	4.25542							1.19444e-05	1.44948							0.000249999	14.3842							2.25694e-07	0.22071							51.1111	6.07299							0.88749	1.71659
					20	4.25724							1.19444e-05	1.45959							0.000249999	14.4501							2.25694e-07	0.2218							51.1111	6.07821							0.88749	1.71645
					20	4.25918							1.19444e-05	1.46972							0.000249999	14.5125							2.25694e-07	0.22289							51.1111	6.08512							0.88749	1.7163
					20	4.26113							1.16667e-05	1.48011							0.000249999	14.5716							2.19907e-07	0.22397							51.1111	6.09016							0.88749	1.71743
					20	4.26307							1.16667e-05	1.49013							0.000249999	14.6275							2.19907e-07	0.22505							51.1111	6.09671							0.88749	1.71698
					20	4.265							1.16667e-05	1.50043							0.000249999	14.6805							2.19907e-07	0.22612							51.1111	6.10028							0.88749	1.71747
					20	4.26693							1.16667e-05	1.51138							0.000249999	14.7307							2.19907e-07	0.22719							51.1111	6.10695							0.88749	1.71878
					20	4.26885							1.16667e-05	1.52188							0.000249999	14.7783							2.19907e-07	0.22825							51.1111	6.11288							0.87499	1.71863
					20	4.27076							1.16667e-05	1.53238							0.000249999	14.8235							2.19907e-07	0.22931							51.1111	6.11747							0.87499	1.71908
					20	4.27267							1.16667e-05	1.54298							0.000249999	14.8664							2.19907e-07	0.23036							51.1111	6.12647							0.87499	1.7204
					20	4.27457							1.16667e-05	1.55369							0.000249999	14.9071							2.1412e-07	0.23141							51.1111	6.13374							0.87499	1.72046
					20	4.27648							1.16667e-05	1.56441							0.000249999	14.9458							2.1412e-07	0.23245							51.1111	6.13906							0.87499	1.72005
					20	4.27837							1.16667e-05	1.5752							0.000249999	14.9825							2.1412e-07	0.23348							51.1111	6.143							0.87499	1.72147
					20	4.28025							1.13889e-05	1.58609							0.000249999	15.0175							2.1412e-07	0.23452							51.1111	6.14866							0.87499	1.72125
					20	4.28213							1.13889e-05	1.59704							0.000249999	15.0509							2.1412e-07	0.23554							51.1111	6.15556							0.87499	1.72223
					20	4.28401							1.13889e-05	1.60805							0.000249999	15.0826							2.1412e-07	0.23657							51.1111	6.16185							0.87499	1.72216
					20	4.28588							1.13889e-05	1.61918							0.000249999	15.1128							2.1412e-07	0.23758							51.1111	6.16654							0.87499	1.72362
					20	4.28775							1.13889e-05	1.63028							0.000249999	15.1416							2.08333e-07	0.2386							51.1111	6.17327							0.87499	1.72308
					20	4.28961							1.13889e-05	1.64151							0.000249999	15.1691							2.08333e-07	0.23961							50.5555	6.1789							0.87499	1.72371
					20	4.29147							1.13889e-05	1.65281							0.000249999	15.1954							2.08333e-07	0.24061							50.5555	6.18612							0.87499	1.72369
					20	4.29332							1.13889e-05	1.66415							0.000249999	15.2204							2.08333e-07	0.24161							50.5555	6.19048							0.87499	1.72538
					20	4.29517							1.13889e-05	1.67563							0.000249999	15.2444							2.08333e-07	0.24261							50.5555	6.19543							0.87499	1.72474
					20	4.29701							1.13889e-05	1.68675							0.000249999	15.2673							2.08333e-07	0.24361							50.5555	6.2011							0.87499	1.72672
					20	4.29885							1.13889e-05	1.69878							0.000249999	15.2892							2.08333e-07	0.24459							50.5555	6.20967							0.87499	1.7256
					20	4.30068							1.13889e-05	1.71034							0.000249999	15.3102							2.02546e-07	0.24558							50.5555	6.21569							0.86249	1.7262
					20	4.30252							1.11111e-05	1.72227							0.000249999	15.3302							2.02546e-07	0.24656							50.5555	6.21823							0.86249	1.72674
					20	4.30434							1.11111e-05	1.73395							0.000249999	15.3495							2.02546e-07	0.24754							50.5555	6.22423							0.86249	1.72938
					20	4.30617							1.11111e-05	1.74606							0.000249999	15.3679							2.02546e-07	0.24852							50.5555	6.23336							0.86249	1.72917
					20	4.30797							1.11111e-05	1.75818							0.000249999	15.3856							2.02546e-07	0.24949							50.5555	6.2338							0.86249	1.72913
					20	4.30978							1.11111e-05	1.77018							0.000249999	15.4026							2.02546e-07	0.25045							50.5555	6.2395							0.86249	1.72839
					20	4.3116							1.11111e-05	1.78231							0.000249999	15.4189							2.02546e-07	0.25142							50.5555	6.24614							0.86249	1.72947
					20	4.3134							1.11111e-05	1.7943							0.000249999	15.4345							1.96759e-07	0.25238							50.5555	6.25159							0.86249	1.73038
					20	4.31524							1.11111e-05	1.80718							0.000249999	15.4496							1.96759e-07	0.25334							50.5555	6.26074							0.86249	1.72957
					20	4.31699							1.11111e-05	1.81959							0.000249999	15.464							1.96759e-07	0.25429							50.5555	6.264							0.86249	1.72996
					20	4.31879							1.11111e-05	1.83211							0.000249999	15.4779							1.96759e-07	0.25525							50.5555	6.269							0.86249	1.73029
					20	4.32057							1.11111e-05	1.84471							0.000249999	15.4913							2.60417e-07	0.15309							50.5555	6.27367							0.86249	1.73222
					20	4.32235							1.11111e-05	1.8572							0.000249999	15.5042							2.60417e-07	0.15503							50.5555	6.28255							0.86249	1.732
					23.9999	4.12804							1.44444e-05	0.86429							0.000283332	7.84151							2.5463e-07	0.15691							51.6666	5.63858							0.93749	1.68573
					23.9999	4.12935							1.44444e-05	0.87221							0.000283332	7.84151							2.5463e-07	0.15875							51.6666	5.6469							0.93749	1.68603
					23.9999	4.13065							1.44444e-05	0.88023							0.000283332	7.84151							2.5463e-07	0.16054							51.6666	5.65395							0.93749	1.68673
					23.9999	4.13197							1.44444e-05	0.88798							0.000283332	7.84152							2.5463e-07	0.1623							51.6666	5.66149							0.93749	1.68718
					23.9999	4.13321							1.44444e-05	0.89562							0.000283332	7.84157							2.5463e-07	0.16401							51.6666	5.66845							0.93749	1.68777
					23.9999	4.13445							1.41667e-05	0.90375							0.000283332	7.84169							2.5463e-07	0.16569							51.6666	5.67574							0.92499	1.68815
					22	4.13569							1.41667e-05	0.91169							0.000283332	7.84196							2.5463e-07	0.16734							51.6666	5.68236							0.92499	1.68882
					22	4.13695							1.41667e-05	0.91947							0.000283332	7.84249							2.5463e-07	0.16896							51.6666	5.68944							0.92499	1.68927
					22	4.13816							1.41667e-05	0.92704							0.000283332	7.84342							2.48842e-07	0.17055							51.6666	5.69687							0.92499	1.68965
					22	4.1395							1.41667e-05	0.93501							0.000283332	7.84495							2.48842e-07	0.17211							51.6666	5.70411							0.92499	1.69031
					22	4.14055							1.38889e-05	0.94238							0.000283332	7.84733							2.48842e-07	0.17365							51.6666	5.71111							0.92499	1.69079
					22	4.14173							1.38889e-05	0.9501							0.000283332	7.85087							2.48842e-07	0.17516							51.6666	5.71799							0.92499	1.69135
					22	4.14294							1.38889e-05	0.95791							0.000283332	7.85597							2.48842e-07	0.17665							51.6666	5.72519							0.92499	1.69158
					22	4.14429							1.38889e-05	0.9657							0.000283332	7.86306							2.48842e-07	0.17812							51.6666	5.73201							0.92499	1.69268
					22	4.14629							1.38889e-05	0.97366							0.000283332	7.87269							2.48842e-07	0.17957							51.6666	5.73709							0.92499	1.69316
					22	4.14828							1.38889e-05	0.98134							0.000283332	7.88546							2.48842e-07	0.18101							51.6666	5.74521							0.92499	1.69328
					22	4.15034							1.36111e-05	0.98872							0.000283332	7.90206							2.48842e-07	0.18242							51.6666	5.75215							0.92499	1.69426
					22	4.15246							1.36111e-05	0.99674							0.000283332	7.92327							2.43055e-07	0.18382							51.6666	5.759							0.92499	1.69442
					22	4.1546							1.36111e-05	1.00474							0.000274999	7.94992							2.43055e-07	0.1852							51.6666	5.76609							0.92499	1.69504
					22	4.15678							1.36111e-05	1.01265							0.000274999	7.98293							2.43055e-07	0.18656							51.6666	5.77306							0.92499	1.69507
					22	4.15913							1.36111e-05	1.02053							0.000274999	8.02324							2.43055e-07	0.18792							51.6666	5.78002							0.92499	1.69616
					22	4.16123							1.36111e-05	1.02825							0.000274999	8.07185							2.43055e-07	0.18925							51.6666	5.78705							0.92499	1.69665
					22	4.16349							1.33333e-05	1.03646							0.000274999	8.12974							2.43055e-07	0.19058							51.6666	5.79362							0.92499	1.6969
					22	4.16573							1.33333e-05	1.04445							0.000274999	8.19784							2.43055e-07	0.19189							51.1111	5.80066							0.91249	1.69789
					22	4.16817							1.33333e-05	1.05209							0.000274999	8.27704							2.43055e-07	0.19319							51.1111	5.8075							0.91249	1.69789
					22	4.17026							1.33333e-05	1.06029							0.000274999	8.36809							2.37268e-07	0.19448							51.1111	5.81451							0.91249	1.6984
					22	4.17255							1.33333e-05	1.06817							0.000274999	8.47156							2.37268e-07	0.19576							51.1111	5.82116							0.91249	1.69926
					22	4.17479							1.33333e-05	1.0762							0.000274999	8.58784							2.37268e-07	0.19702							51.1111	5.82877							0.91249	1.69959
					22	4.17709							1.33333e-05	1.08432							0.000274999	8.71705							2.37268e-07	0.19828							51.1111	5.83506							0.91249	1.7
					22	4.17933							1.30555e-05	1.09241							0.000274999	8.85902							2.37268e-07	0.19952							51.1111	5.84143							0.91249	1.7005
					22	4.18159							1.30555e-05	1.10049							0.000274999	9.01331							2.37268e-07	0.20076							51.1111	5.84839							0.91249	1.70097
					22	4.18386							1.30555e-05	1.10868							0.000274999	9.17919							2.37268e-07	0.20198							51.1111	5.85473							0.91249	1.70177
					22	4.18608							1.30555e-05	1.11677							0.000266665	9.35563							2.37268e-07	0.2032							51.1111	5.86151							0.91249	1.70182
					22	4.18832							1.30555e-05	1.12487							0.000266665	9.54139							2.37268e-07	0.20441							51.1111	5.86823							0.91249	1.70216
					22	4.19055							1.30555e-05	1.13307							0.000266665	9.73502							2.31481e-07	0.2056							51.1111	5.87491							0.91249	1.70284
					22	4.19277							1.30555e-05	1.14136							0.000266665	9.93496							2.31481e-07	0.20679							51.1111	5.88127							0.91249	1.70357
					22	4.1951							1.30555e-05	1.14928							0.000266665	10.1395							2.31481e-07	0.20798							51.1111	5.88811							0.91249	1.70353
					22	4.19721							1.27778e-05	1.1578							0.000266665	10.3471							2.31481e-07	0.20915							51.1111	5.89468							0.91249	1.70411
					22	4.19951							1.27778e-05	1.16596							0.000266665	10.556							2.31481e-07	0.21031							51.1111	5.90101							0.91249	1.70465
					22	4.20159							1.27778e-05	1.17424							0.000266665	10.7647							2.31481e-07	0.21147							51.1111	5.9078							0.91249	1.70469
					20	4.20376							1.27778e-05	1.18271							0.000266665	10.9718							2.31481e-07	0.21262							51.1111	5.91432							0.89999	1.7055
					20	4.20591							1.27778e-05	1.19118							0.000266665	11.1761							2.31481e-07	0.21376							51.1111	5.92083							0.89999	1.70651
					20	4.20805							1.27778e-05	1.19968							0.000258332	11.3763							2.25694e-07	0.2149							51.1111	5.92716							0.89999	1.70629
					20	4.21019							1.27778e-05	1.20812							0.000258332	11.5716							2.25694e-07	0.21603							51.1111	5.93438							0.89999	1.70701
					20	4.21234							1.27778e-05	1.21672							0.000258332	11.7612							2.25694e-07	0.21715							51.1111	5.93999							0.89999	1.70742
					20	4.21445							1.25e-05	1.22526							0.000258332	11.9445							2.25694e-07	0.21826							51.1111	5.94697							0.89999	1.70819
					20	4.21658							1.25e-05	1.23397							0.000258332	12.1211							2.25694e-07	0.21937							51.1111	5.95361							0.89999	1.70854
					20	4.21868							1.25e-05	1.24249							0.000258332	12.2906							2.25694e-07	0.22048							51.1111	5.9599							0.89999	1.70866
					20	4.22077							1.25e-05	1.2513							0.000258332	12.4529							2.25694e-07	0.22157							51.1111	5.96556							0.89999	1.70968
					20	4.22286							1.25e-05	1.25991							0.000258332	12.608							2.25694e-07	0.22266							51.1111	5.97231							0.89999	1.70955
					20	4.22495							1.25e-05	1.26867							0.000258332	12.7557							2.19907e-07	0.22375							51.1111	5.97807							0.89999	1.70991
					20	4.22701							1.25e-05	1.27753							0.000258332	12.8963							2.19907e-07	0.22483							51.1111	5.9854							0.89999	1.71027
					20	4.22907							1.25e-05	1.28635							0.000258332	13.0298							2.19907e-07	0.2259							51.1111	5.99116							0.89999	1.71049
					20	4.23112							1.25e-05	1.29531							0.000258332	13.1564							2.19907e-07	0.22697							51.1111	5.99668							0.89999	1.7116
					20	4.23317							1.22222e-05	1.30423							0.000258332	13.2765							2.19907e-07	0.22803							51.1111	6.00285							0.89999	1.71108
					20	4.23521							1.22222e-05	1.31323							0.000258332	13.3901							2.19907e-07	0.22909							51.1111	6.00934							0.89999	1.71221
					20	4.23724							1.22222e-05	1.3222							0.000258332	13.4976							2.19907e-07	0.23014							51.1111	6.01589							0.89999	1.71245
					20	4.23925							1.22222e-05	1.33129							0.000258332	13.5993							2.1412e-07	0.23119							51.1111	6.0233							0.88749	1.71275
					20	4.24127							1.22222e-05	1.34044							0.000258332	13.6954							2.1412e-07	0.23223							51.1111	6.02802							0.88749	1.71375
					20	4.24328							1.22222e-05	1.34963							0.000258332	13.7862							2.1412e-07	0.23327							51.1111	6.03472							0.88749	1.71366
					20	4.24528							1.22222e-05	1.35886							0.000258332	13.8721							2.1412e-07	0.2343							51.1111	6.0409							0.88749	1.71375
					20	4.24727							1.22222e-05	1.36814							0.000258332	13.9532							2.1412e-07	0.23533							51.1111	6.04772							0.88749	1.71456
					20	4.24925							1.22222e-05	1.37756							0.000258332	14.0298							2.1412e-07	0.23635							51.1111	6.0534							0.88749	1.71471
					20	4.25123							1.22222e-05	1.38681							0.000258332	14.1023							2.1412e-07	0.23737							51.1111	6.05923							0.88749	1.71543
					20	4.25322							1.19444e-05	1.39611							0.000249999	14.1708							2.1412e-07	0.23839							51.1111	6.06473							0.88749	1.71586
					20	4.25516							1.19444e-05	1.40555							0.000249999	14.2356							2.08333e-07	0.2394							51.1111	6.07092							0.88749	1.71633
					20	4.25713							1.19444e-05	1.41508							0.000249999	14.2968							2.08333e-07	0.2404							51.1111	6.0788							0.88749	1.71718
					20	4.25908							1.19444e-05	1.42467							0.000249999	14.3548							2.08333e-07	0.24141							51.1111	6.08529							0.88749	1.71706
					20	4.26102							1.19444e-05	1.4343							0.000249999	14.4097							2.08333e-07	0.2424							51.1111	6.09047							0.88749	1.71816
					20	4.26296							1.19444e-05	1.4441							0.000249999	14.4617							2.08333e-07	0.2434							51.1111	6.09316							0.88749	1.7181
					20	4.26489							1.19444e-05	1.45387							0.000249999	14.511							2.08333e-07	0.24439							51.1111	6.0997							0.88749	1.71881
					20	4.26682							1.19444e-05	1.4636							0.000249999	14.5577							2.08333e-07	0.24538							51.1111	6.10769							0.88749	1.71912
					20	4.26874							1.19444e-05	1.47334							0.000249999	14.602							2.02546e-07	0.24636							51.1111	6.11429							0.88749	1.71951
					20	4.27065							1.19444e-05	1.48343							0.000249999	14.644							2.02546e-07	0.24734							51.1111	6.11816							0.88749	1.72017
					20	4.27258							1.16667e-05	1.49323							0.000249999	14.6839							2.02546e-07	0.24831							51.1111	6.12706							0.87499	1.72042
					20	4.27447							1.16667e-05	1.50367							0.000249999	14.7218							2.02546e-07	0.24929							51.1111	6.13316							0.87499	1.72116
					20	4.27636							1.16667e-05	1.51336							0.000249999	14.7578							2.02546e-07	0.25025							51.1111	6.13721							0.87499	1.72122
					20	4.27826							1.16667e-05	1.52307							0.000249999	14.7921							2.02546e-07	0.25122							51.1111	6.14475							0.87499	1.72214
					20	4.28015							1.16667e-05	1.5339							0.000249999	14.8247							1.96759e-07	0.25218							51.1111	6.15048							0.87499	1.72225
					20	4.28203							1.16667e-05	1.54414							0.000249999	14.8558							1.96759e-07	0.25314							51.1111	6.15687							0.87499	1.72387
					20	4.28391							1.16667e-05	1.55445							0.000249999	14.8854							1.96759e-07	0.2541							51.1111	6.16289							0.87499	1.72337
					20	4.28578							1.16667e-05	1.5648							0.000249999	14.9136							1.96759e-07	0.25505							51.1111	6.16632							0.87499	1.72306
					20	4.28765							1.16667e-05	1.57518							0.000249999	14.9405							1.96759e-07	0.256							51.1111	6.17301							0.87499	1.72347
					20	4.28951							1.16667e-05	1.58565							0.000249999	14.9661							2.60417e-07	0.15268							50.5555	6.17874							0.87499	1.72529
					20	4.29137							1.16667e-05	1.59619							0.000249999	14.9907							2.60417e-07	0.15462							50.5555	6.18358							0.87499	1.72434
					20	4.29322							1.13889e-05	1.60682							0.000249999	15.0141							2.5463e-07	0.15652							50.5555	6.19209							0.87499	1.72553
					20	4.29507							1.13889e-05	1.61742							0.000249999	15.0365							2.5463e-07	0.15836							50.5555	6.19507							0.87499	1.72555
					20	4.29694							1.13889e-05	1.62815							0.000249999	15.0579							2.5463e-07	0.16017							50.5555	6.20078							0.87499	1.72596
					20	4.29875							1.13889e-05	1.63895							0.000249999	15.0784							2.5463e-07	0.16193							50.5555	6.20582							0.87499	1.72604
					20	4.30059							1.13889e-05	1.64979							0.000249999	15.098							2.5463e-07	0.16365							50.5555	6.21245							0.87499	1.72615
					20	4.30242							1.13889e-05	1.66059							0.000249999	15.1167							2.5463e-07	0.16534							50.5555	6.21821							0.86249	1.72771
					20	4.30424							1.13889e-05	1.67176							0.000249999	15.1348							2.5463e-07	0.16699							50.5555	6.22321							0.86249	1.72736
					20	4.30607							1.13889e-05	1.68283							0.000249999	15.152							2.5463e-07	0.16862							50.5555	6.22915							0.86249	1.72874
					20	4.30788							1.13889e-05	1.69404							0.000249999	15.1686							2.48842e-07	0.17021							50.5555	6.23669							0.86249	1.72816
					20	4.30969							1.13889e-05	1.70516							0.000249999	15.1845							2.48842e-07	0.17178							50.5555	6.23924							0.86249	1.72908
					20	4.3115							1.13889e-05	1.71647							0.000249999	15.1998							2.48842e-07	0.17332							50.5555	6.24873							0.86249	1.72962
					20	4.31332							1.13889e-05	1.72778							0.000249999	15.2144							2.48842e-07	0.17484							50.5555	6.25481							0.86249	1.72952
					20	4.3151							1.11111e-05	1.7393							0.000249999	15.2285							2.48842e-07	0.17634							50.5555	6.25689							0.86249	1.73064
					20	4.3169							1.11111e-05	1.75079							0.000249999	15.2421							2.48842e-07	0.17781							50.5555	6.26171							0.86249	1.73135
					20	4.31869							1.11111e-05	1.76207							0.000249999	15.2552							2.48842e-07	0.17927							50.5555	6.26715							0.86249	1.73122
					20	4.32048							1.11111e-05	1.77379							0.000249999	15.2677							2.48842e-07	0.18071							50.5555	6.27438							0.86249	1.73133
					23.9999	4.12679							1.47222e-05	0.8405							0.000283332	7.71585							2.48842e-07	0.18212							51.6666	5.63192							0.93749	1.68579
					23.9999	4.12803							1.47222e-05	0.84814							0.000283332	7.71585							2.43055e-07	0.18352							51.6666	5.63837							0.93749	1.68606
					23.9999	4.12941							1.47222e-05	0.85563							0.000283332	7.71586							2.43055e-07	0.18491							51.6666	5.64657							0.93749	1.68676
					23.9999	4.13063							1.44444e-05	0.86331							0.000283332	7.71587							2.43055e-07	0.18628							51.6666	5.654							0.93749	1.68732
					23.9999	4.13191							1.44444e-05	0.87026							0.000283332	7.71591							2.43055e-07	0.18763							51.6666	5.66124							0.93749	1.68785
					23.9999	4.13317							1.44444e-05	0.87843							0.000283332	7.71603							2.43055e-07	0.18897							51.6666	5.66842							0.93749	1.68862
					23.9999	4.13444							1.44444e-05	0.88585							0.000283332	7.7163							2.43055e-07	0.1903							51.6666	5.67526							0.93749	1.68876
					22	4.13569							1.44444e-05	0.89358							0.000283332	7.71682							2.43055e-07	0.19162							51.6666	5.68229							0.93749	1.68953
					22	4.13694							1.41667e-05	0.9013							0.000283332	7.71773							2.43055e-07	0.19292							51.6666	5.68943							0.92499	1.68977
					22	4.13814							1.41667e-05	0.90895							0.000283332	7.71924							2.43055e-07	0.19421							51.6666	5.69648							0.92499	1.69033
					22	4.13934							1.41667e-05	0.91613							0.000283332	7.72158							2.37268e-07	0.19549							51.6666	5.70345							0.92499	1.69091
					22	4.14053							1.41667e-05	0.92381							0.000283332	7.72508							2.37268e-07	0.19676							51.6666	5.71087							0.92499	1.69165
					22	4.14173							1.41667e-05	0.93146							0.000283332	7.7301							2.37268e-07	0.19802							51.6666	5.71805							0.92499	1.69169
					22	4.14292							1.41667e-05	0.93884							0.000283332	7.73709							2.37268e-07	0.19926							51.6666	5.72467							0.92499	1.69249
					22	4.14406							1.38889e-05	0.94636							0.000283332	7.74657							2.37268e-07	0.2005							51.6666	5.73164							0.92499	1.69287
					22	4.14603							1.38889e-05	0.95362							0.000283332	7.75916							2.37268e-07	0.20173							51.6666	5.73785							0.92499	1.69303
					22	4.14812							1.38889e-05	0.96119							0.000283332	7.77552							2.37268e-07	0.20295							51.6666	5.74383							0.92499	1.6939
					22	4.15007							1.38889e-05	0.9686							0.000283332	7.79642							2.37268e-07	0.20415							51.6666	5.75139							0.92499	1.69472
					22	4.15217							1.38889e-05	0.97598							0.000283332	7.8227							2.31481e-07	0.20535							51.6666	5.75816							0.92499	1.69482
					22	4.15434							1.38889e-05	0.98329							0.000283332	7.85525							2.31481e-07	0.20654							51.6666	5.76606							0.92499	1.69538
					22	4.1566							1.36111e-05	0.99091							0.000283332	7.89501							2.31481e-07	0.20773							51.6666	5.77314							0.92499	1.69575
					22	4.15878							1.36111e-05	0.99864							0.000283332	7.94297							2.31481e-07	0.2089							51.6666	5.78058							0.92499	1.6963
					22	4.16102							1.36111e-05	1.00628							0.000283332	8.00009							2.31481e-07	0.21007							51.6666	5.78636							0.92499	1.69694
					22	4.16325							1.36111e-05	1.01385							0.000274999	8.06731							2.31481e-07	0.21123							51.6666	5.79362							0.92499	1.69753
					22	4.16551							1.36111e-05	1.02132							0.000274999	8.14551							2.31481e-07	0.21238							51.1111	5.80026							0.92499	1.69771
					22	4.16778							1.36111e-05	1.02921							0.000274999	8.23542							2.31481e-07	0.21352							51.1111	5.80738							0.91249	1.69812
					22	4.17006							1.36111e-05	1.03694							0.000274999	8.33764							2.25694e-07	0.21466							51.1111	5.8141							0.91249	1.6988
					22	4.17236							1.33333e-05	1.04428							0.000274999	8.45253							2.25694e-07	0.21579							51.1111	5.82082							0.91249	1.69953
					22	4.17461							1.33333e-05	1.05204							0.000274999	8.58021							2.25694e-07	0.21691							51.1111	5.82856							0.91249	1.70023
					22	4.17691							1.33333e-05	1.0598							0.000274999	8.72052							2.25694e-07	0.21803							51.1111	5.83482							0.91249	1.70037
					22	4.17915							1.33333e-05	1.06754							0.000274999	8.87303							2.25694e-07	0.21914							51.1111	5.84113							0.91249	1.70107
					22	4.18142							1.33333e-05	1.07532							0.000274999	9.037							2.25694e-07	0.22025							51.1111	5.84782							0.91249	1.70127
					22	4.18371							1.33333e-05	1.08313							0.000274999	9.21142							2.25694e-07	0.22134							51.1111	5.85449							0.91249	1.70208
					22	4.18591							1.33333e-05	1.09092							0.000274999	9.39505							2.25694e-07	0.22244							51.1111	5.86104							0.91249	1.70274
					22	4.18816							1.30555e-05	1.0988							0.000266665	9.58647							2.19907e-07	0.22352							51.1111	5.86774							0.91249	1.7027
					22	4.19042							1.30555e-05	1.10664							0.000266665	9.7841							2.19907e-07	0.2246							51.1111	5.87486							0.91249	1.70335
					22	4.19262							1.30555e-05	1.11443							0.000266665	9.98631							2.19907e-07	0.22568							51.1111	5.88108							0.91249	1.70391
					22	4.19489							1.30555e-05	1.12244							0.000266665	10.1914							2.19907e-07	0.22675							51.1111	5.8884							0.91249	1.70378
					22	4.19726							1.30555e-05	1.13037							0.000266665	10.3979							2.19907e-07	0.22781							51.1111	5.89464							0.91249	1.70486
					22	4.19926							1.30555e-05	1.13811							0.000266665	10.6041							2.19907e-07	0.22887							51.1111	5.90085							0.91249	1.70552
					22	4.20141							1.30555e-05	1.1461							0.000266665	10.8087							2.19907e-07	0.22992							51.1111	5.90752							0.91249	1.70558
					22	4.20359							1.30555e-05	1.15399							0.000266665	11.0104							2.1412e-07	0.23097							51.1111	5.91398							0.91249	1.70581
					20	4.2058							1.27778e-05	1.16191							0.000266665	11.2081							2.1412e-07	0.23201							51.1111	5.92046							0.89999	1.70611
					20	4.20791							1.27778e-05	1.16999							0.000266665	11.4009							2.1412e-07	0.23305							51.1111	5.92691							0.89999	1.70763
					20	4.21005							1.27778e-05	1.17814							0.000258332	11.5881							2.1412e-07	0.23409							51.1111	5.93343							0.89999	1.7078
					20	4.21219							1.27778e-05	1.18596							0.000258332	11.769							2.1412e-07	0.23511							51.1111	5.9397							0.89999	1.70749
					20	4.21432							1.27778e-05	1.19447							0.000258332	11.9432							2.1412e-07	0.23614							51.1111	5.94642							0.89999	1.70813
					20	4.21644							1.27778e-05	1.20207							0.000258332	12.1105							2.1412e-07	0.23716							51.1111	5.95251							0.89999	1.70819
					20	4.21854							1.27778e-05	1.21107							0.000258332	12.2706							2.1412e-07	0.23818							51.1111	5.95984							0.89999	1.70871
					20	4.22064							1.27778e-05	1.21918							0.000258332	12.4235							2.08333e-07	0.23919							51.1111	5.96528							0.89999	1.70924
					20	4.22273							1.27778e-05	1.22748							0.000258332	12.5691							2.08333e-07	0.24019							51.1111	5.97194							0.89999	1.70985
					20	4.22481							1.25e-05	1.23573							0.000258332	12.7076							2.08333e-07	0.2412							51.1111	5.97794							0.89999	1.71028
					20	4.22688							1.25e-05	1.24416							0.000258332	12.8392							2.08333e-07	0.2422							51.1111	5.98365							0.89999	1.71087
					20	4.22894							1.25e-05	1.25258							0.000258332	12.964							2.08333e-07	0.24319							51.1111	5.99011							0.89999	1.71039
					20	4.231							1.25e-05	1.26101							0.000258332	13.0822							2.08333e-07	0.24418							51.1111	5.99634							0.89999	1.71133
					20	4.23304							1.25e-05	1.2697							0.000258332	13.1941							2.08333e-07	0.24517							51.1111	6.00268							0.89999	1.71174
					20	4.23508							1.25e-05	1.27793							0.000258332	13.2999							2.02546e-07	0.24615							51.1111	6.00933							0.89999	1.71338
					20	4.23711							1.25e-05	1.28662							0.000258332	13.4							2.02546e-07	0.24713							51.1111	6.01667							0.89999	1.71299
					20	4.23914							1.25e-05	1.29519							0.000258332	13.4946							2.02546e-07	0.24811							51.1111	6.02195							0.89999	1.71329
					20	4.24116							1.25e-05	1.3039							0.000258332	13.5839							2.02546e-07	0.24908							51.1111	6.02823							0.88749	1.71429
					20	4.24316							1.22222e-05	1.31252							0.000258332	13.6684							2.02546e-07	0.25005							51.1111	6.03574							0.88749	1.7141
					20	4.24515							1.22222e-05	1.32126							0.000258332	13.7481							2.02546e-07	0.25102							51.1111	6.04078							0.88749	1.71501
					20	4.24715							1.22222e-05	1.33005							0.000258332	13.8235							1.96759e-07	0.25198							51.1111	6.0477							0.88749	1.71548
					20	4.24913							1.22222e-05	1.33888							0.000258332	13.8947							1.96759e-07	0.25294							51.1111	6.05465							0.88749	1.71572
					20	4.25113							1.22222e-05	1.3479							0.000258332	13.962							1.96759e-07	0.2539							51.1111	6.05904							0.88749	1.71577
					20	4.25309							1.22222e-05	1.35665							0.000258332	14.0256							1.96759e-07	0.25485							51.1111	6.06438							0.88749	1.71647
					20	4.25507							1.22222e-05	1.36551							0.000258332	14.0858							1.96759e-07	0.2558							51.1111	6.07156							0.88749	1.71653
					20	4.25701							1.22222e-05	1.3746							0.000258332	14.1427							2.60417e-07	0.15226							51.1111	6.07855							0.88749	1.71674
					20	4.25896							1.22222e-05	1.38354							0.000258332	14.1966							2.60417e-07	0.15422							51.1111	6.08334							0.88749	1.71764
					20	4.26091							1.22222e-05	1.39257							0.000258332	14.2476							2.5463e-07	0.15612							51.1111	6.09081							0.88749	1.71826
					20	4.26285							1.19444e-05	1.4017							0.000258332	14.296							2.5463e-07	0.15798							51.1111	6.09399							0.88749	1.71849
					20	4.26479							1.19444e-05	1.41076							0.000258332	14.3418							2.5463e-07	0.15979							51.1111	6.10167							0.88749	1.71897
					20	4.26671							1.19444e-05	1.42013							0.000258332	14.3852							2.5463e-07	0.16156							51.1111	6.1082							0.88749	1.71958
					20	4.26863							1.19444e-05	1.42939							0.000258332	14.4264							2.5463e-07	0.16329							51.1111	6.11131							0.88749	1.71954
					20	4.27054							1.19444e-05	1.43883							0.000258332	14.4655							2.5463e-07	0.16498							51.1111	6.11797							0.88749	1.71988
					20	4.27246							1.19444e-05	1.44831							0.000258332	14.5027							2.5463e-07	0.16665							51.1111	6.12526							0.87499	1.72035
					20	4.27436							1.19444e-05	1.4576							0.000258332	14.538							2.5463e-07	0.16828							51.1111	6.13121							0.87499	1.7209
					20	4.27626							1.19444e-05	1.46711							0.000258332	14.5716							2.5463e-07	0.16988							51.1111	6.13691							0.87499	1.72125
					20	4.27815							1.19444e-05	1.47659							0.000258332	14.6035							2.48842e-07	0.17145							51.1111	6.14218							0.87499	1.72215
					20	4.28004							1.19444e-05	1.48647							0.000258332	14.6339							2.48842e-07	0.173							51.1111	6.14906							0.87499	1.72243
					20	4.28193							1.19444e-05	1.4959							0.000258332	14.6629							2.48842e-07	0.17452							51.1111	6.15642							0.87499	1.72262
					20	4.28381							1.16667e-05	1.5054							0.000258332	14.6905							2.48842e-07	0.17603							51.1111	6.16309							0.87499	1.72297
					20	4.28568							1.16667e-05	1.51526							0.000258332	14.7168							2.48842e-07	0.1775							51.1111	6.16601							0.87499	1.72378
					20	4.28755							1.16667e-05	1.52513							0.000258332	14.7419							2.48842e-07	0.17896							51.1111	6.17347							0.87499	1.72453
					20	4.28941							1.16667e-05	1.53501							0.000258332	14.7659							2.48842e-07	0.1804							51.1111	6.17822							0.87499	1.72455
					20	4.29127							1.16667e-05	1.54486							0.000258332	14.7888							2.48842e-07	0.18183							50.5555	6.18377							0.87499	1.72475
					20	4.29312							1.16667e-05	1.5548							0.000258332	14.8107							2.43055e-07	0.18323							50.5555	6.19195							0.87499	1.7253
					20	4.29497							1.16667e-05	1.56479							0.000258332	14.8316							2.43055e-07	0.18462							50.5555	6.19691							0.87499	1.72574
					20	4.29682							1.16667e-05	1.57488							0.000258332	14.8517							2.43055e-07	0.18599							50.5555	6.20019							0.87499	1.72627
					20	4.29866							1.16667e-05	1.58491							0.000258332	14.8708							2.43055e-07	0.18735							50.5555	6.20562							0.87499	1.72639
					20	4.30049							1.16667e-05	1.59505							0.000258332	14.8892							2.43055e-07	0.18869							50.5555	6.21219							0.87499	1.72649
					20	4.30232							1.16667e-05	1.60528							0.000258332	14.9068							2.43055e-07	0.19002							50.5555	6.21884							0.87499	1.72812
					20	4.30415							1.16667e-05	1.61554							0.000249999	14.9236							2.43055e-07	0.19134							50.5555	6.22321							0.86249	1.72779
					20	4.30597							1.13889e-05	1.62588							0.000258332	14.9398							2.43055e-07	0.19265							50.5555	6.22872							0.86249	1.72903
					20	4.30779							1.13889e-05	1.63627							0.000258332	14.9553							2.43055e-07	0.19394							50.5555	6.23712							0.86249	1.72933
					20	4.3096							1.13889e-05	1.6467							0.000258332	14.9702							2.37268e-07	0.19522							50.5555	6.23899							0.86249	1.73031
					20	4.31141							1.13889e-05	1.65734							0.000258332	14.9845							2.37268e-07	0.19649							50.5555	6.24847							0.86249	1.72974
					20	4.31321							1.13889e-05	1.66791							0.000258332	14.9983							2.37268e-07	0.19775							50.5555	6.2557							0.86249	1.73027
					20	4.31501							1.13889e-05	1.67862							0.000258332	15.0115							2.37268e-07	0.199							50.5555	6.2616							0.86249	1.73116
					20	4.31682							1.13889e-05	1.68923							0.000258332	15.0242							2.37268e-07	0.20024							50.5555	6.26518							0.86249	1.73129
					20	4.3186							1.13889e-05	1.69999							0.000258332	15.0365							2.37268e-07	0.20147							50.5555	6.27018							0.86249	1.73182
					23.9999	4.1254							1.5e-05	0.81826							0.000283332	7.59306							2.37268e-07	0.20269							51.6666	5.62461							0.93749	1.68547
					23.9999	4.12672							1.47222e-05	0.82531							0.000283332	7.59306							2.37268e-07	0.2039							51.6666	5.63172							0.93749	1.68678
					23.9999	4.12803							1.47222e-05	0.83262							0.000283332	7.59307							2.31481e-07	0.2051							51.6666	5.63792							0.93749	1.68697
					23.9999	4.12933							1.47222e-05	0.83997							0.000283332	7.59308							2.31481e-07	0.20629							51.6666	5.64605							0.93749	1.68702
					23.9999	4.13062							1.47222e-05	0.84723							0.000283332	7.59312							2.31481e-07	0.20748							51.6666	5.65381							0.93749	1.68781
					23.9999	4.13193							1.47222e-05	0.85464							0.000283332	7.59324							2.31481e-07	0.20866							51.6666	5.66114							0.93749	1.68825
					23.9999	4.13317							1.44444e-05	0.86136							0.000283332	7.5935							2.31481e-07	0.20982							51.6666	5.6681							0.93749	1.68863
					23.9999	4.13443							1.44444e-05	0.86919							0.000283332	7.59401							2.31481e-07	0.21099							51.6666	5.67542							0.93749	1.6898
					22	4.13567							1.44444e-05	0.8764							0.000283332	7.59491							2.31481e-07	0.21214							51.6666	5.68234							0.93749	1.68972
					22	4.1369							1.44444e-05	0.88377							0.000283332	7.5964							2.31481e-07	0.21328							51.6666	5.68906							0.92499	1.69025
					22	4.13813							1.44444e-05	0.89124							0.000283332	7.59871							2.25694e-07	0.21442							51.6666	5.69635							0.92499	1.69075
					22	4.13933							1.41667e-05	0.89862							0.000283332	7.60215							2.25694e-07	0.21555							51.6666	5.70263							0.92499	1.69081
					22	4.14054							1.41667e-05	0.90574							0.000283332	7.60709							2.25694e-07	0.21668							51.6666	5.71073							0.92499	1.69184
					22	4.14171							1.41667e-05	0.91297							0.000283332	7.61397							2.25694e-07	0.2178							51.6666	5.7174							0.92499	1.69197
					22	4.14291							1.41667e-05	0.92013							0.000283332	7.62332							2.25694e-07	0.21891							51.6666	5.72457							0.92499	1.6927
					22	4.14402							1.41667e-05	0.9276							0.000283332	7.63571							2.25694e-07	0.22002							51.6666	5.73138							0.92499	1.69321
					22	4.14563							1.41667e-05	0.9349							0.000283332	7.65183							2.25694e-07	0.22111							51.6666	5.73698							0.92499	1.69408
					22	4.14769							1.38889e-05	0.94139							0.000283332	7.67243							2.25694e-07	0.22221							51.6666	5.74433							0.92499	1.69444
					22	4.14977							1.38889e-05	0.94897							0.000283332	7.69833							2.19907e-07	0.22329							51.6666	5.75164							0.92499	1.69461
					22	4.15194							1.38889e-05	0.95638							0.000283332	7.73041							2.19907e-07	0.22438							51.6666	5.7582							0.92499	1.69561
					22	4.15415							1.38889e-05	0.96327							0.000283332	7.76962							2.19907e-07	0.22545							51.6666	5.76615							0.92499	1.69564
					22	4.15628							1.38889e-05	0.96989							0.000283332	7.81692							2.19907e-07	0.22652							51.6666	5.77289							0.92499	1.69635
					22	4.15856							1.38889e-05	0.97789							0.000283332	7.87328							2.19907e-07	0.22759							51.6666	5.78049							0.92499	1.69715
					22	4.16076							1.38889e-05	0.98507							0.000283332	7.93962							2.19907e-07	0.22865							51.6666	5.78762							0.92499	1.69749
					22	4.16302							1.36111e-05	0.99258							0.000283332	8.01682							2.19907e-07	0.2297							51.6666	5.79319							0.92499	1.69797
					22	4.16533							1.36111e-05	0.99987							0.000283332	8.10561							2.19907e-07	0.23075							51.6666	5.80065							0.92499	1.69856
					22	4.16762							1.36111e-05	1.00722							0.000274999	8.20658							2.1412e-07	0.2318							51.1111	5.80729							0.91249	1.69896
					22	4.16986							1.36111e-05	1.01446							0.000274999	8.32009							2.1412e-07	0.23284							51.1111	5.81376							0.91249	1.69932
					22	4.17214							1.36111e-05	1.02208							0.000274999	8.44626							2.1412e-07	0.23387							51.1111	5.82064							0.91249	1.69998
					22	4.17442							1.36111e-05	1.02939							0.000274999	8.58495							2.1412e-07	0.2349							51.1111	5.82841							0.91249	1.70057
					22	4.17671							1.36111e-05	1.03675							0.000274999	8.7357							2.1412e-07	0.23593							51.1111	5.83472							0.91249	1.70084
					22	4.17918							1.33333e-05	1.04409							0.000274999	8.89779							2.1412e-07	0.23695							51.1111	5.84132							0.91249	1.70147
					22	4.18124							1.33333e-05	1.05156							0.000274999	9.07022							2.1412e-07	0.23796							51.1111	5.8476							0.91249	1.70207
					22	4.18355							1.33333e-05	1.05905							0.000274999	9.25176							2.08333e-07	0.23898							51.1111	5.85425							0.91249	1.7028
					22	4.18579							1.33333e-05	1.06653							0.000274999	9.44099							2.08333e-07	0.23998							51.1111	5.8611							0.91249	1.70298
					22	4.18799							1.33333e-05	1.07408							0.000274999	9.63636							2.08333e-07	0.24099							51.1111	5.86748							0.91249	1.70343
					22	4.19024							1.33333e-05	1.0816							0.000266665	9.83623							2.08333e-07	0.24199							51.1111	5.87445							0.91249	1.70413
					22	4.19264							1.33333e-05	1.08918							0.000266665	10.039							2.08333e-07	0.24298							51.1111	5.88071							0.91249	1.7047
					22	4.19471							1.33333e-05	1.09676							0.000266665	10.243							2.08333e-07	0.24398							51.1111	5.88738							0.91249	1.70459
					22	4.19695							1.30555e-05	1.10429							0.000266665	10.4467							2.08333e-07	0.24496							51.1111	5.89449							0.91249	1.70538
					22	4.19909							1.30555e-05	1.11181							0.000266665	10.6489							2.02546e-07	0.24595							51.1111	5.90081							0.91249	1.70567
					22	4.20127							1.30555e-05	1.1192							0.000266665	10.8481							2.02546e-07	0.24693							51.1111	5.90726							0.91249	1.70579
					22	4.20347							1.30555e-05	1.12711							0.000266665	11.0434							2.02546e-07	0.24791							51.1111	5.91432							0.91249	1.70711
					20	4.20561							1.30555e-05	1.13478							0.000266665	11.2338							2.02546e-07	0.24888							51.1111	5.92074							0.91249	1.70692
					20	4.20778							1.30555e-05	1.14249							0.000266665	11.4185							2.02546e-07	0.24985							51.1111	5.92672							0.89999	1.70756
					20	4.20995							1.30555e-05	1.15014							0.000266665	11.5971							2.02546e-07	0.25082							51.1111	5.93306							0.89999	1.70793
					20	4.21206							1.30555e-05	1.15777							0.000266665	11.7691							2.02546e-07	0.25178							51.1111	5.93968							0.89999	1.70833
					20	4.21419							1.27778e-05	1.16562							0.000258332	11.9341							1.96759e-07	0.25274							51.1111	5.94582							0.89999	1.70913
					20	4.2163							1.27778e-05	1.17347							0.000258332	12.092							1.96759e-07	0.2537							51.1111	5.95258							0.89999	1.70894
					20	4.21841							1.27778e-05	1.18133							0.000258332	12.2428							1.96759e-07	0.25465							51.1111	5.95856							0.89999	1.70936
					20	4.22051							1.27778e-05	1.18901							0.000258332	12.3864							1.96759e-07	0.2556							51.1111	5.966							0.89999	1.71001
					20	4.2226							1.27778e-05	1.19724							0.000258332	12.5229							2.60417e-07	0.15184							51.1111	5.97145							0.89999	1.71025
					20	4.22468							1.27778e-05	1.2051							0.000258332	12.6526							2.60417e-07	0.15381							51.1111	5.978							0.89999	1.71037
					20	4.22677							1.27778e-05	1.21308							0.000258332	12.7755							2.5463e-07	0.15572							51.1111	5.98395							0.89999	1.71098
					20	4.22882							1.27778e-05	1.22114							0.000258332	12.892							2.5463e-07	0.15759							51.1111	5.9912							0.89999	1.71204
					20	4.23088							1.27778e-05	1.22928							0.000258332	13.0022							2.5463e-07	0.15941							51.1111	5.99634							0.89999	1.71225
					20	4.23292							1.25e-05	1.23737							0.000258332	13.1064							2.5463e-07	0.16119							51.1111	6.00362							0.89999	1.71232
					20	4.23496							1.25e-05	1.24546							0.000258332	13.2049							2.5463e-07	0.16293							51.1111	6.01015							0.89999	1.71302
					20	4.23699							1.25e-05	1.25347							0.000258332	13.298							2.5463e-07	0.16463							51.1111	6.01542							0.89999	1.71358
					20	4.23902							1.25e-05	1.2617							0.000258332	13.3859							2.5463e-07	0.1663							51.1111	6.02298							0.89999	1.71406
					20	4.24103							1.25e-05	1.26982							0.000258332	13.4689							2.5463e-07	0.16793							51.1111	6.02793							0.89999	1.71397
					20	4.24303							1.25e-05	1.27817							0.000258332	13.5474							2.5463e-07	0.16954							51.1111	6.03409							0.88749	1.71468
					20	4.24504							1.25e-05	1.28643							0.000258332	13.6215							2.48842e-07	0.17112							51.1111	6.04134							0.88749	1.71514
					20	4.24714							1.25e-05	1.29484							0.000258332	13.6915							2.48842e-07	0.17268							51.1111	6.04656							0.88749	1.71565
					20	4.24902							1.25e-05	1.30313							0.000258332	13.7576							2.48842e-07	0.1742							51.1111	6.05451							0.88749	1.71609
					20	4.25101							1.25e-05	1.31155							0.000258332	13.8201							2.48842e-07	0.17571							51.1111	6.05906							0.88749	1.71696
					20	4.25297							1.22222e-05	1.32001							0.000258332	13.8793							2.48842e-07	0.17719							51.1111	6.06455							0.88749	1.71647
					20	4.25493							1.22222e-05	1.32859							0.000258332	13.9352							2.48842e-07	0.17866							51.1111	6.07273							0.88749	1.71726
					20	4.2569							1.22222e-05	1.33716							0.000258332	13.9881							2.48842e-07	0.1801							51.1111	6.07637							0.88749	1.71768
					20	4.25885							1.22222e-05	1.3456							0.000258332	14.0381							2.48842e-07	0.18153							51.1111	6.08304							0.88749	1.71842
					20	4.26079							1.22222e-05	1.35432							0.000258332	14.0856							2.43055e-07	0.18293							51.1111	6.08911							0.88749	1.71893
					20	4.26274							1.22222e-05	1.36284							0.000258332	14.1305							2.43055e-07	0.18433							51.1111	6.09261							0.88749	1.7206
					20	4.26468							1.22222e-05	1.37152							0.000258332	14.1731							2.43055e-07	0.1857							51.1111	6.09914							0.88749	1.71922
					20	4.2666							1.22222e-05	1.38016							0.000258332	14.2136							2.43055e-07	0.18706							51.1111	6.10741							0.88749	1.71974
					20	4.26852							1.22222e-05	1.38891							0.000258332	14.2519							2.43055e-07	0.18841							51.1111	6.11131							0.88749	1.72044
					20	4.27044							1.22222e-05	1.39774							0.000258332	14.2883							2.43055e-07	0.18974							51.1111	6.11884							0.88749	1.72061
					20	4.27236							1.22222e-05	1.4065							0.000258332	14.323							2.43055e-07	0.19106							51.1111	6.1271							0.88749	1.72126
					20	4.27425							1.19444e-05	1.41551							0.000258332	14.3559							2.43055e-07	0.19237							51.1111	6.13101							0.87499	1.72204
					20	4.27616							1.19444e-05	1.42483							0.000258332	14.3872							2.43055e-07	0.19367							51.1111	6.13663							0.87499	1.7214
					20	4.27805							1.19444e-05	1.43358							0.000258332	14.4169							2.37268e-07	0.19495							51.1111	6.14196							0.87499	1.72182
					20	4.27995							1.19444e-05	1.44262							0.000258332	14.4453							2.37268e-07	0.19622							51.1111	6.15018							0.87499	1.72257
					20	4.28183							1.19444e-05	1.45178							0.000258332	14.4723							2.37268e-07	0.19749							51.1111	6.15414							0.87499	1.72274
					20	4.28371							1.19444e-05	1.46078							0.000258332	14.4981							2.37268e-07	0.19874							51.1111	6.16203							0.87499	1.72464
					20	4.28558							1.19444e-05	1.46996							0.000258332	14.5227							2.37268e-07	0.19998							51.1111	6.16813							0.87499	1.7238
					20	4.28745							1.19444e-05	1.47936							0.000258332	14.5461							2.37268e-07	0.20121							51.1111	6.17236							0.87499	1.72427
					20	4.28933							1.19444e-05	1.4885							0.000258332	14.5685							2.37268e-07	0.20243							51.1111	6.18008							0.87499	1.72457
					20	4.29117							1.19444e-05	1.49765							0.000258332	14.5899							2.37268e-07	0.20365							50.5555	6.18398							0.87499	1.72501
					20	4.29303							1.19444e-05	1.50699							0.000258332	14.6104							2.31481e-07	0.20485							50.5555	6.19073							0.87499	1.72593
					20	4.29487							1.19444e-05	1.5166							0.000258332	14.63							2.31481e-07	0.20604							50.5555	6.19633							0.87499	1.72638
					20	4.29672							1.16667e-05	1.52618							0.000258332	14.6487							2.31481e-07	0.20723							50.5555	6.20212							0.87499	1.72705
					20	4.29856							1.16667e-05	1.53567							0.000258332	14.6666							2.31481e-07	0.20841							50.5555	6.20533							0.87499	1.72762
					20	4.3004							1.16667e-05	1.5452							0.000258332	14.6838							2.31481e-07	0.20958							50.5555	6.21199							0.87499	1.72729
					20	4.30223							1.16667e-05	1.55483							0.000258332	14.7003							2.31481e-07	0.21074							50.5555	6.21888							0.87499	1.72748
					20	4.30405							1.16667e-05	1.56444							0.000258332	14.7161							2.31481e-07	0.2119							50.5555	6.22211							0.87499	1.72826
					20	4.30588							1.16667e-05	1.57421							0.000258332	14.7312							2.31481e-07	0.21304							50.5555	6.22886							0.86249	1.72836
					20	4.3077							1.16667e-05	1.58398							0.000258332	14.7458							2.31481e-07	0.21418							50.5555	6.23583							0.86249	1.72897
					20	4.30951							1.16667e-05	1.59379							0.000258332	14.7598							2.25694e-07	0.21532							50.5555	6.23877							0.86249	1.73014
					20	4.31132							1.16667e-05	1.60358							0.000258332	14.7732							2.25694e-07	0.21644							50.5555	6.2445							0.86249	1.73032
					20	4.31312							1.16667e-05	1.6135							0.000258332	14.7861							2.25694e-07	0.21756							50.5555	6.25066							0.86249	1.73127
					20	4.31494							1.16667e-05	1.62348							0.000258332	14.7985							2.25694e-07	0.21868							50.5555	6.2562							0.86249	1.73171
					20	4.31672							1.16667e-05	1.63351							0.000258332	14.8104							2.25694e-07	0.21978							50.5555	6.2617							0.86249	1.73172
					23.9999	4.12412							1.5e-05	0.79637							0.000283332	7.47311							2.25694e-07	0.22088							51.6666	5.61744							0.93749	1.6857
					23.9999	4.1254							1.5e-05	0.8038							0.000283332	7.47311							2.25694e-07	0.22198							51.6666	5.62445							0.93749	1.68622
					23.9999	4.12672							1.5e-05	0.81093							0.000283332	7.47311							2.19907e-07	0.22307							51.6666	5.63184							0.93749	1.68722
					23.9999	4.12803							1.5e-05	0.8181							0.000283332	7.47312							2.19907e-07	0.22415							51.6666	5.63817							0.93749	1.6878
					23.9999	4.12934							1.47222e-05	0.82489							0.000283332	7.47317							2.19907e-07	0.22523							51.6666	5.64514							0.93749	1.68764
					23.9999	4.13063							1.47222e-05	0.83199							0.000283332	7.47328							2.19907e-07	0.2263							51.6666	5.65358							0.93749	1.68839
					23.9999	4.13192							1.47222e-05	0.83903							0.000283332	7.47354							2.19907e-07	0.22736							51.6666	5.66094							0.93749	1.68897
					23.9999	4.13317							1.47222e-05	0.84619							0.000283332	7.47404							2.19907e-07	0.22843							51.6666	5.66794							0.93749	1.6899
					23.9999	4.13442							1.47222e-05	0.85322							0.000283332	7.47493							2.19907e-07	0.22948							51.6666	5.67507							0.93749	1.68979
					22	4.13565							1.44444e-05	0.85991							0.000283332	7.47639							2.19907e-07	0.23053							51.6666	5.68214							0.93749	1.69066
					22	4.13689							1.44444e-05	0.86732							0.000283332	7.47866							2.1412e-07	0.23158							51.6666	5.68943							0.93749	1.69073
					22	4.13811							1.44444e-05	0.87427							0.000283332	7.48205							2.1412e-07	0.23262							51.6666	5.69635							0.92499	1.69146
					22	4.13941							1.44444e-05	0.88146							0.000283332	7.48692							2.1412e-07	0.23365							51.6666	5.70302							0.92499	1.69203
					22	4.14061							1.44444e-05	0.88862							0.000283332	7.49369							2.1412e-07	0.23469							51.6666	5.71059							0.92499	1.6928
					22	4.14169							1.44444e-05	0.89574							0.000283332	7.50289							2.1412e-07	0.23571							51.6666	5.71752							0.92499	1.69345
					22	4.14289							1.41667e-05	0.90276							0.000283332	7.5151							2.1412e-07	0.23673							51.6666	5.72445							0.92499	1.69346
					22	4.14399							1.41667e-05	0.90967							0.000283332	7.53097							2.1412e-07	0.23775							51.6666	5.73112							0.92499	1.69385
					22	4.14526							1.41667e-05	0.91664							0.000283332	7.55126							2.08333e-07	0.23877							51.6666	5.73743							0.92499	1.69462
					22	4.14735							1.41667e-05	0.92366							0.000283332	7.57677							2.08333e-07	0.23977							51.6666	5.74357							0.92499	1.6948
					22	4.14955							1.41667e-05	0.92997							0.000283332	7.60839							2.08333e-07	0.24078							51.6666	5.75067							0.92499	1.6954
					22	4.1516							1.41667e-05	0.93738							0.000283332	7.64704							2.08333e-07	0.24178							51.6666	5.75847							0.92499	1.69623
					22	4.1538							1.38889e-05	0.94444							0.000283332	7.69368							2.08333e-07	0.24278							51.6666	5.76599							0.92499	1.69646
					22	4.15613							1.38889e-05	0.95133							0.000283332	7.74927							2.08333e-07	0.24377							51.6666	5.77237							0.92499	1.69673
					22	4.15831							1.38889e-05	0.95843							0.000283332	7.81473							2.08333e-07	0.24476							51.6666	5.78025							0.92499	1.69746
					22	4.16061							1.38889e-05	0.96527							0.000283332	7.89093							2.02546e-07	0.24575							51.6666	5.78653							0.92499	1.698
					22	4.1628							1.38889e-05	0.97234							0.000283332	7.97861							2.02546e-07	0.24673							51.6666	5.79327							0.92499	1.69843
					22	4.16519							1.38889e-05	0.97941							0.000283332	8.07833							2.02546e-07	0.2477							51.6666	5.79974							0.92499	1.69887
					22	4.16743							1.38889e-05	0.98632							0.000283332	8.19047							2.02546e-07	0.24868							51.1111	5.80685							0.92499	1.69946
					22	4.16977							1.36111e-05	0.99355							0.000283332	8.31516							2.02546e-07	0.24965							51.1111	5.81396							0.91249	1.70002
					22	4.17195							1.36111e-05	1.0007							0.000274999	8.45223							2.02546e-07	0.25062							51.1111	5.82063							0.91249	1.70026
					22	4.17425							1.36111e-05	1.00766							0.000274999	8.60125							2.02546e-07	0.25158							51.1111	5.8279							0.91249	1.7006
					22	4.17653							1.36111e-05	1.01501							0.000274999	8.76149							1.96759e-07	0.25254							51.1111	5.8346							0.91249	1.70123
					22	4.17883							1.36111e-05	1.02218							0.000274999	8.93197							1.96759e-07	0.2535							51.1111	5.84084							0.91249	1.70194
					22	4.1812							1.36111e-05	1.02918							0.000274999	9.11145							1.96759e-07	0.25446							51.1111	5.84736							0.91249	1.70234
					22	4.18337							1.36111e-05	1.03627							0.000274999	9.29853							1.96759e-07	0.25541							51.1111	5.85408							0.91249	1.70287
					22	4.18559							1.33333e-05	1.04348							0.000274999	9.49167							2.60417e-07	0.15141							51.1111	5.86055							0.91249	1.70344
					22	4.18784							1.33333e-05	1.05071							0.000274999	9.68926							2.60417e-07	0.15339							51.1111	5.86745							0.91249	1.70416
					22	4.19012							1.33333e-05	1.05794							0.000274999	9.88966							2.5463e-07	0.15532							51.1111	5.87394							0.91249	1.70381
					22	4.1923							1.33333e-05	1.06524							0.000266665	10.0913							2.5463e-07	0.1572							51.1111	5.8804							0.91249	1.70431
					22	4.19453							1.33333e-05	1.07252							0.000266665	10.2927							2.5463e-07	0.15903							51.1111	5.8875							0.91249	1.70566
					22	4.19681							1.33333e-05	1.0798							0.000266665	10.4924							2.5463e-07	0.16081							51.1111	5.89383							0.91249	1.70613
					22	4.19893							1.33333e-05	1.08716							0.000266665	10.6892							2.5463e-07	0.16256							51.1111	5.90068							0.91249	1.70609
					22	4.20119							1.33333e-05	1.09445							0.000266665	10.8821							2.5463e-07	0.16427							51.1111	5.90708							0.91249	1.70705
					22	4.20336							1.30555e-05	1.1016							0.000266665	11.0701							2.5463e-07	0.16595							51.1111	5.91353							0.91249	1.70711
					22	4.2055							1.30555e-05	1.10901							0.000266665	11.2525							2.5463e-07	0.16759							51.1111	5.92062							0.91249	1.70761
					20	4.20763							1.30555e-05	1.11627							0.000266665	11.4288							2.5463e-07	0.16921							51.1111	5.92641							0.89999	1.70783
					20	4.20978							1.30555e-05	1.12379							0.000266665	11.5985							2.48842e-07	0.17079							51.1111	5.93276							0.89999	1.70864
					20	4.21193							1.30555e-05	1.13133							0.000266665	11.7613							2.48842e-07	0.17235							51.1111	5.9393							0.89999	1.70829
					20	4.21405							1.30555e-05	1.13875							0.000266665	11.9171							2.48842e-07	0.17388							51.1111	5.94598							0.89999	1.70893
					20	4.21617							1.30555e-05	1.146							0.000266665	12.0658							2.48842e-07	0.17539							51.1111	5.95194							0.89999	1.70924
					20	4.21828							1.30555e-05	1.15356							0.000258332	12.2075							2.48842e-07	0.17688							51.1111	5.95905							0.89999	1.71059
					20	4.22038							1.30555e-05	1.16114							0.000258332	12.3421							2.48842e-07	0.17835							51.1111	5.96468							0.89999	1.71009
					20	4.22247							1.27778e-05	1.16827							0.000258332	12.4699							2.48842e-07	0.1798							51.1111	5.97117							0.89999	1.71074
					20	4.22455							1.27778e-05	1.17604							0.000258332	12.591							2.48842e-07	0.18123							51.1111	5.97763							0.89999	1.71133
					20	4.22662							1.27778e-05	1.18376							0.000258332	12.7058							2.48842e-07	0.18264							51.1111	5.98475							0.89999	1.71175
					20	4.22869							1.27778e-05	1.19175							0.000258332	12.8143							2.43055e-07	0.18403							51.1111	5.9895							0.89999	1.71297
					20	4.23077							1.27778e-05	1.1993							0.000258332	12.9169							2.43055e-07	0.18541							51.1111	5.99582							0.89999	1.7125
					20	4.23279							1.27778e-05	1.20701							0.000258332	13.0139							2.43055e-07	0.18678							51.1111	6.00321							0.89999	1.71324
					20	4.23483							1.27778e-05	1.21458							0.000258332	13.1055							2.43055e-07	0.18813							51.1111	6.00932							0.89999	1.71309
					20	4.23687							1.27778e-05	1.2227							0.000258332	13.192							2.43055e-07	0.18946							51.1111	6.01539							0.89999	1.71351
					20	4.23889							1.27778e-05	1.2305							0.000258332	13.2737							2.43055e-07	0.19079							51.1111	6.02265							0.89999	1.7142
					20	4.24091							1.27778e-05	1.23829							0.000258332	13.3509							2.43055e-07	0.1921							51.1111	6.02728							0.89999	1.71487
					20	4.24292							1.25e-05	1.24615							0.000258332	13.4238							2.43055e-07	0.1934							51.1111	6.03517							0.88749	1.71542
					20	4.24492							1.25e-05	1.25389							0.000258332	13.4926							2.37268e-07	0.19468							51.1111	6.04001							0.88749	1.71721
					20	4.24691							1.25e-05	1.26184							0.000258332	13.5576							2.37268e-07	0.19596							51.1111	6.04626							0.88749	1.71654
					20	4.2489							1.25e-05	1.26966							0.000258332	13.619							2.37268e-07	0.19722							51.1111	6.05265							0.88749	1.71608
					20	4.25091							1.25e-05	1.27788							0.000258332	13.6771							2.37268e-07	0.19848							51.1111	6.05827							0.88749	1.71686
					20	4.25301							1.25e-05	1.28601							0.000258332	13.732							2.37268e-07	0.19972							51.1111	6.06394							0.88749	1.71765
					20	4.25482							1.25e-05	1.29401							0.000258332	13.784							2.37268e-07	0.20095							51.1111	6.06993							0.88749	1.71763
					20	4.25678							1.25e-05	1.30187							0.000258332	13.8332							2.37268e-07	0.20218							51.1111	6.07608							0.88749	1.71785
					20	4.25874							1.25e-05	1.31028							0.000258332	13.8797							2.37268e-07	0.20339							51.1111	6.08483							0.88749	1.71897
					20	4.26068							1.25e-05	1.31854							0.000258332	13.9239							2.37268e-07	0.2046							51.1111	6.08927							0.88749	1.71883
					20	4.26263							1.22222e-05	1.32677							0.000258332	13.9657							2.31481e-07	0.20579							51.1111	6.09526							0.88749	1.71943
					20	4.26457							1.22222e-05	1.33491							0.000258332	14.0053							2.31481e-07	0.20698							51.1111	6.09907							0.88749	1.72025
					20	4.26649							1.22222e-05	1.34327							0.000258332	14.0429							2.31481e-07	0.20816							51.1111	6.10452							0.88749	1.72016
					20	4.26842							1.22222e-05	1.35163							0.000258332	14.0787							2.31481e-07	0.20933							51.1111	6.1129							0.88749	1.72056
					20	4.27034							1.22222e-05	1.35992							0.000258332	14.1126							2.31481e-07	0.2105							51.1111	6.12108							0.88749	1.72216
					20	4.27225							1.22222e-05	1.36824							0.000258332	14.1448							2.31481e-07	0.21165							51.1111	6.1257							0.88749	1.72112
					20	4.27415							1.22222e-05	1.37665							0.000258332	14.1755							2.31481e-07	0.2128							51.1111	6.13072							0.88749	1.72299
					20	4.27606							1.22222e-05	1.38514							0.000258332	14.2047							2.31481e-07	0.21395							51.1111	6.13678							0.87499	1.72304
					20	4.27795							1.22222e-05	1.39367							0.000258332	14.2325							2.25694e-07	0.21508							51.1111	6.14404							0.87499	1.72318
					20	4.27984							1.22222e-05	1.40224							0.000258332	14.2589							2.25694e-07	0.21621							51.1111	6.14837							0.87499	1.72297
					20	4.28172							1.22222e-05	1.41083							0.000258332	14.2842							2.25694e-07	0.21733							51.1111	6.15525							0.87499	1.7237
					20	4.2836							1.22222e-05	1.41979							0.000258332	14.3082							2.25694e-07	0.21844							51.1111	6.16018							0.87499	1.72413
					20	4.28548							1.19444e-05	1.42847							0.000258332	14.3312							2.25694e-07	0.21955							51.1111	6.16597							0.87499	1.72474
					20	4.28735							1.19444e-05	1.43702							0.000258332	14.3531							2.25694e-07	0.22065							51.1111	6.17205							0.87499	1.72465
					20	4.28922							1.19444e-05	1.4458							0.000258332	14.374							2.25694e-07	0.22175							51.1111	6.17723							0.87499	1.72508
					20	4.29108							1.19444e-05	1.45456							0.000258332	14.3941							2.19907e-07	0.22284							51.1111	6.18546							0.87499	1.72605
					20	4.29293							1.19444e-05	1.46364							0.000258332	14.4132							2.19907e-07	0.22392							50.5555	6.18856							0.87499	1.72605
					20	4.29478							1.19444e-05	1.47245							0.000258332	14.4315							2.19907e-07	0.225							50.5555	6.19448							0.87499	1.72638
					20	4.29662							1.19444e-05	1.48125							0.000258332	14.449							2.19907e-07	0.22607							50.5555	6.19974							0.87499	1.72708
					20	4.29847							1.19444e-05	1.49027							0.000258332	14.4658							2.19907e-07	0.22714							50.5555	6.20539							0.87499	1.72759
					20	4.3003							1.19444e-05	1.49912							0.000258332	14.4819							2.19907e-07	0.2282							50.5555	6.2144							0.87499	1.72825
					20	4.30214							1.19444e-05	1.50831							0.000258332	14.4973							2.19907e-07	0.22926							50.5555	6.21672							0.87499	1.7279
					20	4.30396							1.19444e-05	1.51757							0.000258332	14.5121							2.19907e-07	0.23031							50.5555	6.22427							0.87499	1.72883
					20	4.30578							1.19444e-05	1.52683							0.000258332	14.5263							2.1412e-07	0.23136							50.5555	6.22871							0.86249	1.72909
					20	4.3076							1.16667e-05	1.53598							0.000258332	14.54							2.1412e-07	0.2324							50.5555	6.23571							0.86249	1.73017
					20	4.30942							1.16667e-05	1.54528							0.000258332	14.5531							2.1412e-07	0.23344							50.5555	6.2385							0.86249	1.73
					20	4.31123							1.16667e-05	1.55462							0.000258332	14.5656							2.1412e-07	0.23447							50.5555	6.24697							0.86249	1.73153
					20	4.31304							1.16667e-05	1.56397							0.000258332	14.5777							2.1412e-07	0.2355							50.5555	6.25284							0.86249	1.73136
					20	4.31484							1.16667e-05	1.57324							0.000258332	14.5894							2.1412e-07	0.23652							50.5555	6.25563							0.86249	1.73191
					23.9999	4.12273							1.52778e-05	0.77592							0.000283332	7.35597							2.1412e-07	0.23754							51.6666	5.61032							0.93749	1.68664
					23.9999	4.12407							1.52778e-05	0.78285							0.000283332	7.35597							2.08333e-07	0.23855							51.6666	5.61724							0.93749	1.68663
					23.9999	4.1254							1.5e-05	0.78978							0.000283332	7.35597							2.08333e-07	0.23956							51.6666	5.62446							0.93749	1.68724
					23.9999	4.12671							1.5e-05	0.79671							0.000283332	7.35598							2.08333e-07	0.24057							51.6666	5.63171							0.93749	1.68699
					23.9999	4.12802							1.5e-05	0.80372							0.000283332	7.35602							2.08333e-07	0.24157							51.6666	5.63762							0.93749	1.68765
					23.9999	4.12935							1.5e-05	0.81025							0.000283332	7.35614							2.08333e-07	0.24257							51.6666	5.64516							0.93749	1.68776
					23.9999	4.13062							1.5e-05	0.81719							0.000283332	7.35639							2.08333e-07	0.24356							51.6666	5.6535							0.93749	1.68891
					23.9999	4.13191							1.47222e-05	0.82419							0.000283332	7.35688							2.08333e-07	0.24455							51.6666	5.66096							0.93749	1.68945
					23.9999	4.13329							1.47222e-05	0.83099							0.000283332	7.35776							2.02546e-07	0.24554							51.6666	5.66775							0.93749	1.68957
					23.9999	4.13441							1.47222e-05	0.83793							0.000283332	7.35919							2.02546e-07	0.24652							51.6666	5.67512							0.93749	1.69065
					22	4.1357							1.47222e-05	0.84469							0.000283332	7.36143							2.02546e-07	0.2475							51.6666	5.68216							0.93749	1.69157
					22	4.13688							1.47222e-05	0.85154							0.000283332	7.36476							2.02546e-07	0.24848							51.6666	5.68857							0.93749	1.69129
					22	4.13811							1.44444e-05	0.85829							0.000283332	7.36955							2.02546e-07	0.24945							51.6666	5.69609							0.93749	1.69128
					22	4.13931							1.44444e-05	0.86508							0.000283332	7.37621							2.02546e-07	0.25042							51.6666	5.70293							0.92499	1.69236
					22	4.14049							1.44444e-05	0.87196							0.000283332	7.38526							2.02546e-07	0.25138							51.6666	5.7103							0.92499	1.69292
					22	4.14167							1.44444e-05	0.8789							0.000283332	7.39727							1.96759e-07	0.25234							51.6666	5.71722							0.92499	1.69407
					22	4.14283							1.44444e-05	0.8858							0.000283332	7.4129							1.96759e-07	0.2533							51.6666	5.72411							0.92499	1.6938
					22	4.14397							1.44444e-05	0.89267							0.000283332	7.43287							1.96759e-07	0.25426							51.6666	5.73143							0.92499	1.69419
					22	4.14511							1.41667e-05	0.89952							0.000283332	7.45799							1.96759e-07	0.25521							51.6666	5.73721							0.92499	1.695
					22	4.14702							1.41667e-05	0.90617							0.000283332	7.48914							1.96759e-07	0.25616							51.6666	5.74414							0.92499	1.69525
					22	4.14924							1.41667e-05	0.91291							0.000283332	7.52722							2.60417e-07	0.15099							51.6666	5.75078							0.92499	1.69605
					22	4.15139							1.41667e-05	0.91966							0.000283332	7.5732							2.60417e-07	0.15298							51.6666	5.75775							0.92499	1.69644
					22	4.15365							1.41667e-05	0.92628							0.000283332	7.62801							2.60417e-07	0.15492							51.6666	5.76523							0.92499	1.69702
					22	4.15576							1.41667e-05	0.93292							0.000283332	7.6926							2.5463e-07	0.1568							51.6666	5.77194							0.92499	1.69759
					22	4.1581							1.41667e-05	0.93982							0.000283332	7.7678							2.5463e-07	0.15864							51.6666	5.78015							0.92499	1.69769
					22	4.16044							1.38889e-05	0.94649							0.000283332	7.85436							2.5463e-07	0.16044							51.6666	5.78716							0.92499	1.69823
					22	4.16261							1.38889e-05	0.95334							0.000283332	7.95285							2.5463e-07	0.16219							51.6666	5.79315							0.92499	1.69873
					22	4.16494							1.38889e-05	0.95991							0.000283332	8.06363							2.5463e-07	0.16391							51.6666	5.79975							0.92499	1.69906
					22	4.16724							1.38889e-05	0.96677							0.000283332	8.18684							2.5463e-07	0.1656							51.1111	5.80658							0.92499	1.70046
					22	4.16948							1.38889e-05	0.97359							0.000283332	8.32231							2.5463e-07	0.16725							51.1111	5.81341							0.92499	1.70044
					22	4.17177							1.38889e-05	0.98019							0.000283332	8.46962							2.5463e-07	0.16887							51.1111	5.82004							0.91249	1.70057
					22	4.17406							1.38889e-05	0.9873							0.000274999	8.62805							2.48842e-07	0.17046							51.1111	5.82725							0.91249	1.70128
					22	4.17635							1.36111e-05	0.99412							0.000274999	8.7966							2.48842e-07	0.17202							51.1111	5.83439							0.91249	1.70194
					22	4.17868							1.36111e-05	1.00094							0.000274999	8.97406							2.48842e-07	0.17356							51.1111	5.84072							0.91249	1.70261
					22	4.18112							1.36111e-05	1.00791							0.000274999	9.15903							2.48842e-07	0.17508							51.1111	5.84713							0.91249	1.70288
					22	4.18317							1.36111e-05	1.01494							0.000274999	9.34999							2.48842e-07	0.17657							51.1111	5.85386							0.91249	1.70295
					22	4.18543							1.36111e-05	1.02173							0.000274999	9.54533							2.48842e-07	0.17804							51.1111	5.86054							0.91249	1.70382
					22	4.18773							1.36111e-05	1.0286							0.000274999	9.74343							2.48842e-07	0.17949							51.1111	5.86736							0.91249	1.70448
					22	4.18992							1.36111e-05	1.03557							0.000274999	9.94273							2.48842e-07	0.18093							51.1111	5.8736							0.91249	1.70484
					22	4.19219							1.36111e-05	1.04255							0.000266665	10.1417							2.48842e-07	0.18234							51.1111	5.88065							0.91249	1.70519
					22	4.19437							1.33333e-05	1.04953							0.000266665	10.3391							2.43055e-07	0.18374							51.1111	5.88698							0.91249	1.70544
					22	4.19668							1.33333e-05	1.05659							0.000266665	10.5335							2.43055e-07	0.18512							51.1111	5.8939							0.91249	1.70601
					22	4.1988							1.33333e-05	1.06364							0.000266665	10.7241							2.43055e-07	0.18649							51.1111	5.89998							0.91249	1.70676
					22	4.20116							1.33333e-05	1.07072							0.000266665	10.9098							2.43055e-07	0.18784							51.1111	5.9066							0.91249	1.70681
					22	4.20316							1.33333e-05	1.07778							0.000266665	11.0899							2.43055e-07	0.18918							51.1111	5.91387							0.91249	1.70789
					22	4.20537							1.33333e-05	1.08485							0.000266665	11.264							2.43055e-07	0.19051							51.1111	5.91975							0.91249	1.70761
					22	4.2075							1.33333e-05	1.09191							0.000266665	11.4315							2.43055e-07	0.19182							51.1111	5.92632							0.91249	1.70883
					20	4.20968							1.33333e-05	1.09901							0.000266665	11.5922							2.43055e-07	0.19312							51.1111	5.93248							0.89999	1.70864
					20	4.21179							1.30555e-05	1.10592							0.000266665	11.7459							2.37268e-07	0.19441							51.1111	5.93923							0.89999	1.70909
					20	4.21394							1.30555e-05	1.11316							0.000266665	11.8926							2.37268e-07	0.19569							51.1111	5.94551							0.89999	1.71062
					20	4.21603							1.30555e-05	1.12049							0.000266665	12.0323							2.37268e-07	0.19696							51.1111	5.95205							0.89999	1.70991
					20	4.21815							1.30555e-05	1.12766							0.000266665	12.165							2.37268e-07	0.19821							51.1111	5.95802							0.89999	1.71012
					20	4.22025							1.30555e-05	1.13469							0.000266665	12.291							2.37268e-07	0.19946							51.1111	5.96468							0.89999	1.71115
					20	4.22234							1.30555e-05	1.14192							0.000266665	12.4104							2.37268e-07	0.20069							51.1111	5.9707							0.89999	1.71142
					20	4.22442							1.30555e-05	1.14924							0.000266665	12.5234							2.37268e-07	0.20192							51.1111	5.9781							0.89999	1.71122
					20	4.22653							1.30555e-05	1.15655							0.000258332	12.6304							2.37268e-07	0.20314							51.1111	5.98433							0.89999	1.71186
					20	4.22857							1.30555e-05	1.16387							0.000258332	12.7314							2.37268e-07	0.20435							51.1111	5.99039							0.89999	1.71214
					20	4.23063							1.30555e-05	1.17123							0.000258332	12.8269							2.31481e-07	0.20554							51.1111	5.99547							0.89999	1.71289
					20	4.23267							1.27778e-05	1.17807							0.000258332	12.9171							2.31481e-07	0.20673							51.1111	6.00262							0.89999	1.71325
					20	4.23471							1.27778e-05	1.18609							0.000258332	13.0023							2.31481e-07	0.20792							51.1111	6.00941							0.89999	1.71372
					20	4.23675							1.27778e-05	1.19355							0.000258332	13.0827							2.31481e-07	0.20909							51.1111	6.01575							0.89999	1.71464
					20	4.23877							1.27778e-05	1.2008							0.000258332	13.1586							2.31481e-07	0.21025							51.1111	6.02108							0.89999	1.71471
					20	4.24079							1.27778e-05	1.20848							0.000258332	13.2303							2.31481e-07	0.21141							51.1111	6.02739							0.89999	1.71513
					20	4.2428							1.27778e-05	1.21613							0.000258332	13.298							2.31481e-07	0.21256							51.1111	6.03354							0.88749	1.71537
					20	4.24481							1.27778e-05	1.22368							0.000258332	13.3619							2.31481e-07	0.21371							51.1111	6.04134							0.88749	1.71609
					20	4.2468							1.27778e-05	1.2312							0.000258332	13.4223							2.25694e-07	0.21484							51.1111	6.04772							0.88749	1.71656
					20	4.24878							1.27778e-05	1.23876							0.000258332	13.4794							2.25694e-07	0.21597							51.1111	6.05313							0.88749	1.71712
					20	4.25077							1.27778e-05	1.24626							0.000258332	13.5333							2.25694e-07	0.21709							51.1111	6.0595							0.88749	1.71727
					20	4.25274							1.25e-05	1.25404							0.000258332	13.5843							2.25694e-07	0.21821							51.1111	6.06372							0.88749	1.71754
					20	4.25471							1.25e-05	1.26147							0.000258332	13.6326							2.25694e-07	0.21932							51.1111	6.06987							0.88749	1.71864
					20	4.25682							1.25e-05	1.26951							0.000258332	13.6784							2.25694e-07	0.22042							51.1111	6.07583							0.88749	1.71859
					20	4.25862							1.25e-05	1.2774							0.000258332	13.7217							2.25694e-07	0.22152							51.1111	6.08277							0.88749	1.71901
					20	4.26057							1.25e-05	1.28512							0.000258332	13.7627							2.25694e-07	0.22261							51.1111	6.08853							0.88749	1.71921
					20	4.26253							1.25e-05	1.29295							0.000258332	13.8016							2.19907e-07	0.2237							51.1111	6.09391							0.88749	1.7211
					20	4.26445							1.25e-05	1.30079							0.000258332	13.8385							2.19907e-07	0.22478							51.1111	6.09944							0.88749	1.72013
					20	4.26638							1.25e-05	1.30875							0.000258332	13.8735							2.19907e-07	0.22585							51.1111	6.10733							0.88749	1.72069
					20	4.26831							1.25e-05	1.31671							0.000258332	13.9068							2.19907e-07	0.22692							51.1111	6.11328							0.88749	1.72122
					20	4.27023							1.25e-05	1.32456							0.000258332	13.9384							2.19907e-07	0.22798							51.1111	6.11734							0.88749	1.72154
					20	4.27216							1.25e-05	1.33259							0.000258332	13.9685							2.19907e-07	0.22904							51.1111	6.12425							0.88749	1.72204
					20	4.27405							1.22222e-05	1.34059							0.000258332	13.9971							2.19907e-07	0.23009							51.1111	6.13224							0.88749	1.72243
					20	4.27595							1.22222e-05	1.34876							0.000258332	14.0243							2.1412e-07	0.23114							51.1111	6.1375							0.87499	1.72247
					20	4.27784							1.22222e-05	1.35685							0.000258332	14.0502							2.1412e-07	0.23218							51.1111	6.14165							0.87499	1.72312
					20	4.27974							1.22222e-05	1.36486							0.000258332	14.0749							2.1412e-07	0.23322							51.1111	6.14995							0.87499	1.72382
					20	4.28162							1.22222e-05	1.37304							0.000258332	14.0985							2.1412e-07	0.23425							51.1111	6.1556							0.87499	1.72384
					20	4.2835							1.22222e-05	1.38126							0.000258332	14.121							2.1412e-07	0.23528							51.1111	6.16172							0.87499	1.72532
					20	4.28538							1.22222e-05	1.38951							0.000258332	14.1424							2.1412e-07	0.23631							51.1111	6.16597							0.87499	1.72506
					20	4.28727							1.22222e-05	1.3978							0.000258332	14.1629							2.1412e-07	0.23733							51.1111	6.1735							0.87499	1.72539
					20	4.28912							1.22222e-05	1.40641							0.000258332	14.1825							2.08333e-07	0.23834							51.1111	6.17715							0.87499	1.72607
					20	4.29098							1.22222e-05	1.41466							0.000258332	14.2012							2.08333e-07	0.23935							51.1111	6.18265							0.87499	1.72608
					20	4.29283							1.22222e-05	1.42306							0.000258332	14.2191							2.08333e-07	0.24036							50.5555	6.18828							0.87499	1.72652
					20	4.29468							1.22222e-05	1.43172							0.000258332	14.2362							2.08333e-07	0.24136							50.5555	6.19653							0.87499	1.72793
					20	4.29653							1.19444e-05	1.43989							0.000258332	14.2526							2.08333e-07	0.24236							50.5555	6.20301							0.87499	1.72755
					20	4.29837							1.19444e-05	1.44869							0.000258332	14.2684							2.08333e-07	0.24336							50.5555	6.20795							0.87499	1.728
					20	4.30021							1.19444e-05	1.45716							0.000258332	14.2834							2.08333e-07	0.24435							50.5555	6.21374							0.87499	1.72888
					20	4.30204							1.19444e-05	1.46565							0.000258332	14.2979							2.02546e-07	0.24533							50.5555	6.21661							0.87499	1.72935
					20	4.30387							1.19444e-05	1.47416							0.000258332	14.3118							2.02546e-07	0.24632							50.5555	6.22266							0.87499	1.72988
					20	4.30569							1.19444e-05	1.48287							0.000258332	14.3251							2.02546e-07	0.2473							50.5555	6.22813							0.87499	1.73002
					20	4.30751							1.19444e-05	1.49132							0.000258332	14.3378							2.02546e-07	0.24827							50.5555	6.23669							0.86249	1.73068
					20	4.30933							1.19444e-05	1.50028							0.000258332	14.3501							2.02546e-07	0.24925							50.5555	6.23826							0.86249	1.73079
					20	4.31114							1.19444e-05	1.50922							0.000258332	14.3619							2.02546e-07	0.25022							50.5555	6.244							0.86249	1.7313
					20	4.31295							1.19444e-05	1.51815							0.000258332	14.3733							2.02546e-07	0.25118							50.5555	6.25268							0.86249	1.73216
					23.9999	4.12138							1.52778e-05	0.75622							0.000291665	7.24161							1.96759e-07	0.25214							51.6666	5.60337							0.93749	1.68466
					23.9999	4.12276							1.52778e-05	0.76315							0.000291665	7.24161							1.96759e-07	0.2531							51.6666	5.61021							0.93749	1.6853
					23.9999	4.12409							1.52778e-05	0.76981							0.000291665	7.24161							1.96759e-07	0.25406							51.6666	5.61719							0.93749	1.68641
					23.9999	4.1254							1.52778e-05	0.77668							0.000291665	7.24162							1.96759e-07	0.25501							51.6666	5.62421							0.93749	1.68635
					23.9999	4.12673							1.52778e-05	0.78322							0.000291665	7.24166							1.96759e-07	0.25596							51.6666	5.63156							0.93749	1.68658
					23.9999	4.12804							1.5e-05	0.78995							0.000291665	7.24177							2.60417e-07	0.15056							51.6666	5.63754							0.93749	1.68739
					23.9999	4.12933							1.5e-05	0.7967							0.000291665	7.24202							2.60417e-07	0.15256							51.6666	5.6449							0.93749	1.68813
					23.9999	4.13064							1.5e-05	0.80311							0.000291665	7.24251							2.60417e-07	0.15451							51.6666	5.65325							0.93749	1.68827
					23.9999	4.13189							1.5e-05	0.80983							0.000291665	7.24337							2.5463e-07	0.15641							51.6666	5.66068							0.93749	1.68903
					23.9999	4.13316							1.5e-05	0.81652							0.000291665	7.24478							2.5463e-07	0.15826							51.6666	5.66784							0.93749	1.68941
					23.9999	4.13441							1.47222e-05	0.82318							0.000291665	7.24698							2.5463e-07	0.16006							51.6666	5.67492							0.93749	1.69002
					22	4.13577							1.47222e-05	0.82983							0.000291665	7.25025							2.5463e-07	0.16183							51.6666	5.68202							0.93749	1.6906
					22	4.1369							1.47222e-05	0.83644							0.000291665	7.25495							2.5463e-07	0.16355							51.6666	5.689							0.93749	1.69085
					22	4.13809							1.47222e-05	0.84266							0.000291665	7.26151							2.5463e-07	0.16524							51.6666	5.6959							0.93749	1.69148
					22	4.1393							1.47222e-05	0.84956							0.000291665	7.27041							2.5463e-07	0.1669							51.6666	5.70291							0.92499	1.69201
					22	4.14048							1.47222e-05	0.85622							0.000291665	7.28222							2.5463e-07	0.16853							51.6666	5.70981							0.92499	1.69228
					22	4.14168							1.44444e-05	0.86278							0.000291665	7.29759							2.48842e-07	0.17012							51.6666	5.71717							0.92499	1.69266
					22	4.14282							1.44444e-05	0.86946							0.000291665	7.31724							2.48842e-07	0.17169							51.6666	5.72441							0.92499	1.69342
					22	4.14396							1.44444e-05	0.87614							0.000291665	7.34197							2.48842e-07	0.17324							51.6666	5.73108							0.92499	1.69399
					22	4.14509							1.44444e-05	0.8828							0.000291665	7.37263							2.48842e-07	0.17476							51.6666	5.73642							0.92499	1.69557
					22	4.14682							1.44444e-05	0.88963							0.000291665	7.41014							2.48842e-07	0.17626							51.6666	5.74329							0.92499	1.69488
					22	4.14894							1.44444e-05	0.896							0.000283332	7.45544							2.48842e-07	0.17773							51.6666	5.75011							0.92499	1.69534
					22	4.15106							1.41667e-05	0.90242							0.000283332	7.50948							2.48842e-07	0.17919							51.6666	5.75817							0.92499	1.69599
					22	4.15328							1.41667e-05	0.90907							0.000283332	7.57317							2.48842e-07	0.18063							51.6666	5.76537							0.92499	1.69621
					22	4.15554							1.41667e-05	0.91533							0.000283332	7.64737							2.48842e-07	0.18204							51.6666	5.77243							0.92499	1.69683
					22	4.1578							1.41667e-05	0.92139							0.000283332	7.73282							2.43055e-07	0.18345							51.6666	5.7797							0.92499	1.69736
					22	4.16008							1.41667e-05	0.92836							0.000283332	7.83007							2.43055e-07	0.18483							51.6666	5.78578							0.92499	1.69744
					22	4.16244							1.41667e-05	0.93508							0.000283332	7.93951							2.43055e-07	0.1862							51.6666	5.79239							0.92499	1.69808
					22	4.1647							1.41667e-05	0.94151							0.000283332	8.06125							2.43055e-07	0.18756							51.6666	5.79999							0.92499	1.69883
					22	4.16705							1.38889e-05	0.94799							0.000283332	8.19515							2.43055e-07	0.1889							51.6666	5.80638							0.92499	1.69928
					22	4.16932							1.38889e-05	0.95456							0.000283332	8.34077							2.43055e-07	0.19023							51.1111	5.81311							0.92499	1.69977
					22	4.17159							1.38889e-05	0.96076							0.000283332	8.4974							2.43055e-07	0.19155							51.1111	5.81993							0.91249	1.69993
					22	4.17389							1.38889e-05	0.96752							0.000274999	8.66405							2.43055e-07	0.19285							51.1111	5.82691							0.91249	1.70102
					22	4.17618							1.38889e-05	0.97417							0.000274999	8.83953							2.43055e-07	0.19414							51.1111	5.83426							0.91249	1.70138
					22	4.17851							1.38889e-05	0.98093							0.000274999	9.02243							2.37268e-07	0.19542							51.1111	5.84044							0.91249	1.7016
					22	4.18074							1.38889e-05	0.98766							0.000274999	9.21124							2.37268e-07	0.19669							51.1111	5.84702							0.91249	1.70198
					22	4.18301							1.36111e-05	0.99428							0.000274999	9.40437							2.37268e-07	0.19795							51.1111	5.85376							0.91249	1.70247
					22	4.18532							1.36111e-05	1.00107							0.000274999	9.60022							2.37268e-07	0.1992							51.1111	5.86025							0.91249	1.70286
					22	4.18753							1.36111e-05	1.00778							0.000274999	9.79724							2.37268e-07	0.20044							51.1111	5.8667							0.91249	1.70338
					22	4.18977							1.36111e-05	1.01438							0.000274999	9.99393							2.37268e-07	0.20166							51.1111	5.87357							0.91249	1.7037
					22	4.192							1.36111e-05	1.0212							0.000274999	10.189							2.37268e-07	0.20288							51.1111	5.87993							0.91249	1.70451
					22	4.19427							1.36111e-05	1.02784							0.000266665	10.3811							2.37268e-07	0.20409							51.1111	5.88646							0.91249	1.70549
					22	4.19644							1.36111e-05	1.03454							0.000266665	10.5693							2.31481e-07	0.20529							51.1111	5.89344							0.91249	1.70567
					22	4.19873							1.36111e-05	1.04132							0.000266665	10.7528							2.31481e-07	0.20648							51.1111	5.9							0.91249	1.70649
					22	4.20084							1.33333e-05	1.04812							0.000266665	10.9307							2.31481e-07	0.20767							51.1111	5.90666							0.91249	1.70636
					22	4.2031							1.33333e-05	1.05496							0.000266665	11.1025							2.31481e-07	0.20884							51.1111	5.91269							0.91249	1.70703
					22	4.20527							1.33333e-05	1.06182							0.000266665	11.2679							2.31481e-07	0.21001							51.1111	5.9201							0.91249	1.70721
					22	4.20735							1.33333e-05	1.06866							0.000266665	11.4265							2.31481e-07	0.21117							51.1111	5.92592							0.91249	1.70821
					20	4.20951							1.33333e-05	1.0755							0.000266665	11.5782							2.31481e-07	0.21232							51.1111	5.93238							0.89999	1.70829
					20	4.21165							1.33333e-05	1.08222							0.000266665	11.7229							2.31481e-07	0.21347							51.1111	5.93882							0.89999	1.70876
					20	4.21378							1.33333e-05	1.0891							0.000266665	11.8607							2.25694e-07	0.2146							51.1111	5.94525							0.89999	1.70901
					20	4.2159							1.33333e-05	1.09585							0.000266665	11.9916							2.25694e-07	0.21574							51.1111	5.9514							0.89999	1.70998
					20	4.21802							1.33333e-05	1.10296							0.000266665	12.1158							2.25694e-07	0.21686							51.1111	5.95782							0.89999	1.71089
					20	4.22013							1.30555e-05	1.11							0.000266665	12.2335							2.25694e-07	0.21798							51.1111	5.96406							0.89999	1.71076
					20	4.22222							1.30555e-05	1.11692							0.000266665	12.3449							2.25694e-07	0.21909							51.1111	5.97056							0.89999	1.71074
					20	4.2243							1.30555e-05	1.12389							0.000266665	12.4503							2.25694e-07	0.22019							51.1111	5.97774							0.89999	1.71129
					20	4.22638							1.30555e-05	1.13067							0.000266665	12.5499							2.25694e-07	0.22129							51.1111	5.98317							0.89999	1.712
					20	4.22844							1.30555e-05	1.13774							0.000266665	12.6439							2.25694e-07	0.22238							51.1111	5.98955							0.89999	1.71213
					20	4.2305							1.30555e-05	1.14482							0.000266665	12.7327							2.19907e-07	0.22347							51.1111	5.99613							0.89999	1.71251
					20	4.23255							1.30555e-05	1.15189							0.000266665	12.8165							2.19907e-07	0.22455							51.1111	6.00281							0.89999	1.71278
					20	4.23459							1.30555e-05	1.15898							0.000266665	12.8957							2.19907e-07	0.22563							51.1111	6.00972							0.89999	1.71344
					20	4.23662							1.30555e-05	1.166							0.000258332	12.9704							2.19907e-07	0.2267							51.1111	6.01553							0.89999	1.71394
					20	4.23865							1.30555e-05	1.17317							0.000258332	13.0409							2.19907e-07	0.22776							51.1111	6.02079							0.89999	1.71545
					20	4.24067							1.27778e-05	1.18055							0.000258332	13.1075							2.19907e-07	0.22882							51.1111	6.02653							0.89999	1.7155
					20	4.24268							1.27778e-05	1.18772							0.000258332	13.1703							2.19907e-07	0.22987							51.1111	6.03325							0.89999	1.71509
					20	4.24468							1.27778e-05	1.19473							0.000258332	13.2297							2.1412e-07	0.23092							51.1111	6.04066							0.88749	1.71618
					20	4.24668							1.27778e-05	1.20224							0.000258332	13.2858							2.1412e-07	0.23197							51.1111	6.04565							0.88749	1.7163
					20	4.24867							1.27778e-05	1.20966							0.000258332	13.3388							2.1412e-07	0.23301							51.1111	6.05193							0.88749	1.71659
					20	4.25065							1.27778e-05	1.2169							0.000258332	13.389							2.1412e-07	0.23404							51.1111	6.05785							0.88749	1.71714
					20	4.25263							1.27778e-05	1.22426							0.000258332	13.4364							2.1412e-07	0.23507							51.1111	6.06534							0.88749	1.71826
					20	4.2546							1.27778e-05	1.23159							0.000258332	13.4813							2.1412e-07	0.23609							51.1111	6.06958							0.88749	1.71868
					20	4.25656							1.27778e-05	1.23883							0.000258332	13.5238							2.1412e-07	0.23712							51.1111	6.07595							0.88749	1.71828
					20	4.25852							1.27778e-05	1.24631							0.000258332	13.5641							2.1412e-07	0.23813							51.1111	6.08287							0.88749	1.71858
					20	4.26046							1.27778e-05	1.25348							0.000258332	13.6023							2.08333e-07	0.23914							51.1111	6.08823							0.88749	1.71911
					20	4.26241							1.25e-05	1.26108							0.000258332	13.6385							2.08333e-07	0.24015							51.1111	6.09292							0.88749	1.71959
					20	4.26435							1.25e-05	1.26885							0.000258332	13.6729							2.08333e-07	0.24115							51.1111	6.09912							0.88749	1.72
					20	4.26628							1.25e-05	1.27643							0.000258332	13.7055							2.08333e-07	0.24215							51.1111	6.10517							0.88749	1.72046
					20	4.2682							1.25e-05	1.28373							0.000258332	13.7365							2.08333e-07	0.24315							51.1111	6.11062							0.88749	1.72182
					20	4.27012							1.25e-05	1.29166							0.000258332	13.766							2.08333e-07	0.24414							51.1111	6.11649							0.88749	1.72147
					20	4.27203							1.25e-05	1.29923							0.000258332	13.794							2.08333e-07	0.24513							51.1111	6.12427							0.88749	1.72179
					20	4.27394							1.25e-05	1.30693							0.000258332	13.8207							2.02546e-07	0.24611							51.1111	6.13001							0.88749	1.7223
					20	4.27585							1.25e-05	1.31455							0.000258332	13.8461							2.02546e-07	0.24709							51.1111	6.13592							0.88749	1.72279
					20	4.27775							1.25e-05	1.32231							0.000258332	13.8703							2.02546e-07	0.24807							51.1111	6.14116							0.87499	1.72388
					20	4.27963							1.25e-05	1.33005							0.000258332	13.8933							2.02546e-07	0.24904							51.1111	6.14685							0.87499	1.72408
					20	4.28152							1.25e-05	1.33798							0.000258332	13.9154							2.02546e-07	0.25001							51.1111	6.15512							0.87499	1.72414
					20	4.2834							1.22222e-05	1.34567							0.000258332	13.9364							2.02546e-07	0.25098							51.1111	6.16176							0.87499	1.72474
					20	4.28528							1.22222e-05	1.35349							0.000258332	13.9564							1.96759e-07	0.25194							51.1111	6.16624							0.87499	1.72522
					20	4.28715							1.22222e-05	1.36137							0.000258332	13.9756							1.96759e-07	0.2529							51.1111	6.17144							0.87499	1.72519
					20	4.28902							1.22222e-05	1.36931							0.000258332	13.9939							1.96759e-07	0.25386							51.1111	6.17684							0.87499	1.72644
					20	4.29088							1.22222e-05	1.37728							0.000258332	14.0114							1.96759e-07	0.25481							51.1111	6.18468							0.87499	1.72618
					20	4.29273							1.22222e-05	1.38528							0.000258332	14.0282							2.60417e-07	0.15012							51.1111	6.188							0.87499	1.72645
					20	4.29459							1.22222e-05	1.39329							0.000258332	14.0442							2.60417e-07	0.15214							50.5555	6.19653							0.87499	1.72692
					20	4.29643							1.22222e-05	1.40166							0.000258332	14.0596							2.60417e-07	0.1541							50.5555	6.2029							0.87499	1.72789
					20	4.29828							1.22222e-05	1.40956							0.000258332	14.0743							2.5463e-07	0.15601							50.5555	6.20457							0.87499	1.72806
					20	4.30011							1.22222e-05	1.41776							0.000258332	14.0884							2.5463e-07	0.15787							50.5555	6.21389							0.87499	1.72791
					20	4.30195							1.22222e-05	1.42596							0.000258332	14.102							2.5463e-07	0.15968							50.5555	6.21615							0.87499	1.72914
					20	4.30378							1.22222e-05	1.43403							0.000258332	14.115							2.5463e-07	0.16146							50.5555	6.22491							0.87499	1.7297
					20	4.30561							1.22222e-05	1.44245							0.000258332	14.1274							2.5463e-07	0.16319							50.5555	6.22725							0.87499	1.72963
					20	4.30742							1.19444e-05	1.45076							0.000258332	14.1394							2.5463e-07	0.16489							50.5555	6.23232							0.86249	1.72989
					20	4.30924							1.19444e-05	1.45896							0.000258332	14.151							2.5463e-07	0.16655							50.5555	6.2403							0.86249	1.73034
					20	4.31105							1.19444e-05	1.46724							0.000258332	14.162							2.5463e-07	0.16818							50.5555	6.24816							0.86249	1.73098
					23.9999	4.12001							1.55555e-05	0.73732							0.000291665	7.13001							2.48842e-07	0.16979							51.6666	5.59533							0.93749	1.68409
					23.9999	4.12139							1.55555e-05	0.74403							0.000291665	7.13001							2.48842e-07	0.17136							51.6666	5.60336							0.93749	1.68521
					23.9999	4.12273							1.55555e-05	0.75065							0.000291665	7.13001							2.48842e-07	0.17291							51.6666	5.60999							0.93749	1.68542
					23.9999	4.12406							1.52778e-05	0.75735							0.000291665	7.13003							2.48842e-07	0.17444							51.6666	5.6174							0.93749	1.68557
					23.9999	4.12541							1.52778e-05	0.76407							0.000291665	7.13007							2.48842e-07	0.17594							51.6666	5.62415							0.93749	1.68678
					23.9999	4.12672							1.52778e-05	0.77002							0.000291665	7.13018							2.48842e-07	0.17742							51.6666	5.63141							0.93749	1.68666
					23.9999	4.12802							1.52778e-05	0.77677							0.000291665	7.13042							2.48842e-07	0.17888							51.6666	5.63767							0.93749	1.68704
					23.9999	4.12934							1.52778e-05	0.78333							0.000291665	7.1309							2.48842e-07	0.18032							51.6666	5.64598							0.93749	1.68754
					23.9999	4.13061							1.5e-05	0.78983							0.000291665	7.13174							2.48842e-07	0.18175							51.6666	5.65343							0.93749	1.68808
					23.9999	4.1319							1.5e-05	0.79609							0.000291665	7.13313							2.43055e-07	0.18315							51.6666	5.66059							0.93749	1.68839
					23.9999	4.13315							1.5e-05	0.80266							0.000291665	7.13529							2.43055e-07	0.18454							51.6666	5.66751							0.93749	1.68962
					23.9999	4.13443							1.5e-05	0.80908							0.000291665	7.1385							2.43055e-07	0.18591							51.6666	5.67443							0.93749	1.6898
					22	4.13564							1.5e-05	0.81551							0.000291665	7.14312							2.43055e-07	0.18727							51.6666	5.68177							0.93749	1.69042
					22	4.1369							1.47222e-05	0.82191							0.000291665	7.14956							2.43055e-07	0.18862							51.6666	5.6887							0.93749	1.69115
					22	4.13809							1.47222e-05	0.82835							0.000291665	7.1583							2.43055e-07	0.18995							51.6666	5.69599							0.93749	1.69172
					22	4.13928							1.47222e-05	0.83438							0.000291665	7.16991							2.43055e-07	0.19127							51.6666	5.70304							0.93749	1.69149
					22	4.1405							1.47222e-05	0.84088							0.000291665	7.18502							2.43055e-07	0.19258							51.6666	5.70983							0.92499	1.69236
					22	4.14167							1.47222e-05	0.84747							0.000291665	7.20434							2.43055e-07	0.19387							51.6666	5.71677							0.92499	1.69282
					22	4.14281							1.47222e-05	0.85385							0.000291665	7.22866							2.37268e-07	0.19515							51.6666	5.72398							0.92499	1.693
					22	4.14397							1.44444e-05	0.86028							0.000291665	7.25883							2.37268e-07	0.19642							51.6666	5.73057							0.92499	1.69402
					22	4.14508							1.44444e-05	0.86675							0.000291665	7.29575							2.37268e-07	0.19768							51.6666	5.73635							0.92499	1.69419
					22	4.14642							1.44444e-05	0.87321							0.000291665	7.34037							2.37268e-07	0.19893							51.6666	5.74303							0.92499	1.69513
					22	4.1486							1.44444e-05	0.87965							0.000291665	7.39362							2.37268e-07	0.20018							51.6666	5.74976							0.92499	1.69526
					22	4.15105							1.44444e-05	0.88609							0.000291665	7.45642							2.37268e-07	0.20141							51.6666	5.7579							0.92499	1.69609
					22	4.15302							1.44444e-05	0.89243							0.000283332	7.52962							2.37268e-07	0.20263							51.6666	5.76527							0.92499	1.69644
					22	4.15531							1.41667e-05	0.89867							0.000283332	7.61394							2.37268e-07	0.20384							51.6666	5.77203							0.92499	1.69729
					22	4.15758							1.41667e-05	0.90523							0.000283332	7.70997							2.31481e-07	0.20504							51.6666	5.77945							0.92499	1.69739
					22	4.16011							1.41667e-05	0.91108							0.000283332	7.81807							2.31481e-07	0.20623							51.6666	5.78524							0.92499	1.6979
					22	4.16217							1.41667e-05	0.91714							0.000283332	7.93835							2.31481e-07	0.20742							51.6666	5.79255							0.92499	1.69848
					22	4.16449							1.41667e-05	0.92368							0.000283332	8.07069							2.31481e-07	0.2086							51.6666	5.79912							0.92499	1.69936
					22	4.1668							1.41667e-05	0.93004							0.000283332	8.21464							2.31481e-07	0.20977							51.6666	5.80584							0.92499	1.69994
					22	4.16911							1.41667e-05	0.93663							0.000283332	8.3695							2.31481e-07	0.21093							51.1111	5.81289							0.92499	1.7003
					22	4.17141							1.41667e-05	0.9428							0.000283332	8.53428							2.31481e-07	0.21208							51.1111	5.81978							0.92499	1.70043
					22	4.17377							1.38889e-05	0.94919							0.000283332	8.7078							2.31481e-07	0.21323							51.1111	5.82676							0.91249	1.70073
					22	4.17601							1.38889e-05	0.95564							0.000274999	8.88866							2.25694e-07	0.21437							51.1111	5.83422							0.91249	1.70145
					22	4.17829							1.38889e-05	0.9617							0.000274999	9.07536							2.25694e-07	0.2155							51.1111	5.84025							0.91249	1.70171
					22	4.18058							1.38889e-05	0.96813							0.000274999	9.26633							2.25694e-07	0.21662							51.1111	5.84674							0.91249	1.70172
					22	4.18286							1.38889e-05	0.97468							0.000274999	9.45997							2.25694e-07	0.21774							51.1111	5.85336							0.91249	1.70276
					22	4.18522							1.38889e-05	0.98115							0.000274999	9.65474							2.25694e-07	0.21886							51.1111	5.85996							0.91249	1.70251
					22	4.18743							1.38889e-05	0.98784							0.000274999	9.84917							2.25694e-07	0.21996							51.1111	5.86645							0.91249	1.70379
					22	4.18962							1.36111e-05	0.99424							0.000274999	10.0419							2.25694e-07	0.22106							51.1111	5.87333							0.91249	1.7038
					22	4.19186							1.36111e-05	1.00062							0.000274999	10.2318							2.25694e-07	0.22215							51.1111	5.87984							0.91249	1.70468
					22	4.19408							1.36111e-05	1.00715							0.000274999	10.4178							2.19907e-07	0.22324							51.1111	5.88648							0.91249	1.70502
					22	4.19629							1.36111e-05	1.01353							0.000266665	10.599							2.19907e-07	0.22432							51.1111	5.8932							0.91249	1.70493
					22	4.19853							1.36111e-05	1.02017							0.000266665	10.7747							2.19907e-07	0.2254							51.1111	5.89979							0.91249	1.70583
					22	4.2007							1.36111e-05	1.02668							0.000266665	10.9444							2.19907e-07	0.22647							51.1111	5.90628							0.91249	1.7058
					22	4.20288							1.36111e-05	1.03327							0.000266665	11.1077							2.19907e-07	0.22754							51.1111	5.91242							0.91249	1.7064
					22	4.2051							1.36111e-05	1.03983							0.000266665	11.2643							2.19907e-07	0.2286							51.1111	5.91924							0.91249	1.70698
					22	4.20722							1.36111e-05	1.04646							0.000266665	11.414							2.19907e-07	0.22965							51.1111	5.92575							0.91249	1.70772
					22	4.20938							1.33333e-05	1.05309							0.000266665	11.5568							2.19907e-07	0.2307							51.1111	5.93212							0.91249	1.70805
					20	4.21152							1.33333e-05	1.05962							0.000266665	11.6927							2.1412e-07	0.23175							51.1111	5.93856							0.89999	1.70871
					22	4.21365							1.33333e-05	1.06636							0.000266665	11.8218							2.1412e-07	0.23279							51.1111	5.94511							0.89999	1.70856
					20	4.21581							1.33333e-05	1.07301							0.000266665	11.9443							2.1412e-07	0.23382							51.1111	5.95121							0.89999	1.70944
					20	4.21789							1.33333e-05	1.07952							0.000266665	12.0603							2.1412e-07	0.23485							51.1111	5.95745							0.89999	1.70976
					20	4.21999							1.33333e-05	1.0862							0.000266665	12.1702							2.1412e-07	0.23588							51.1111	5.96375							0.89999	1.71026
					20	4.22209							1.33333e-05	1.09298							0.000266665	12.274							2.1412e-07	0.2369							51.1111	5.97096							0.89999	1.71073
					20	4.22417							1.33333e-05	1.09979							0.000266665	12.3721							2.1412e-07	0.23792							51.1111	5.97806							0.89999	1.71044
					20	4.22625							1.33333e-05	1.10648							0.000266665	12.4647							2.08333e-07	0.23893							51.1111	5.98285							0.89999	1.71149
					20	4.22832							1.30555e-05	1.11324							0.000266665	12.5522							2.08333e-07	0.23994							51.1111	5.98886							0.89999	1.71172
					20	4.23038							1.30555e-05	1.11982							0.000266665	12.6347							2.08333e-07	0.24095							51.1111	5.99603							0.89999	1.71214
					20	4.23243							1.30555e-05	1.12661							0.000266665	12.7126							2.08333e-07	0.24195							51.1111	6.00114							0.89999	1.71254
					20	4.23447							1.30555e-05	1.13346							0.000266665	12.7861							2.08333e-07	0.24294							51.1111	6.00887							0.89999	1.71307
					20	4.23651							1.30555e-05	1.1403							0.000266665	12.8555							2.08333e-07	0.24394							51.1111	6.01487							0.89999	1.71348
					20	4.23854							1.30555e-05	1.14715							0.000266665	12.921							2.08333e-07	0.24492							51.1111	6.02041							0.89999	1.71401
					20	4.24055							1.30555e-05	1.15403							0.000266665	12.9828							2.02546e-07	0.24591							51.1111	6.02672							0.89999	1.7148
					20	4.24256							1.30555e-05	1.16042							0.000266665	13.0412							2.02546e-07	0.24689							51.1111	6.03296							0.89999	1.71475
					20	4.24457							1.30555e-05	1.1678							0.000266665	13.0964							2.02546e-07	0.24787							51.1111	6.0391							0.89999	1.7153
					20	4.24657							1.30555e-05	1.175							0.000266665	13.1485							2.02546e-07	0.24884							51.1111	6.0454							0.88749	1.71591
					20	4.24857							1.27778e-05	1.18162							0.000266665	13.1978							2.02546e-07	0.24981							51.1111	6.05161							0.88749	1.71596
					20	4.25054							1.27778e-05	1.18898							0.000266665	13.2444							2.02546e-07	0.25078							51.1111	6.05751							0.88749	1.71651
					20	4.25252							1.27778e-05	1.19613							0.000266665	13.2885							2.02546e-07	0.25174							51.1111	6.06331							0.88749	1.71752
					20	4.25449							1.27778e-05	1.20322							0.000266665	13.3302							1.96759e-07	0.2527							51.1111	6.07097							0.88749	1.71748
					20	4.25645							1.27778e-05	1.21023							0.000266665	13.3698							1.96759e-07	0.25366							51.1111	6.07512							0.88749	1.71794
					20	4.2584							1.27778e-05	1.21737							0.000258332	13.4073							1.96759e-07	0.25462							51.1111	6.08148							0.88749	1.71846
					20	4.26035							1.27778e-05	1.22444							0.000258332	13.4428							1.96759e-07	0.25557							51.1111	6.08892							0.88749	1.71903
					20	4.2623							1.27778e-05	1.23147							0.000258332	13.4766							2.60417e-07	0.14969							51.1111	6.09368							0.88749	1.7194
					20	4.26424							1.27778e-05	1.23883							0.000258332	13.5086							2.60417e-07	0.15172							51.1111	6.10016							0.88749	1.71967
					20	4.26617							1.27778e-05	1.24572							0.000258332	13.539							2.60417e-07	0.15369							51.1111	6.10624							0.88749	1.72032
					20	4.2681							1.27778e-05	1.25301							0.000258332	13.5679							2.5463e-07	0.15561							51.1111	6.11034							0.88749	1.7208
					20	4.27002							1.25e-05	1.26059							0.000258332	13.5954							2.5463e-07	0.15748							51.1111	6.11838							0.88749	1.72175
					20	4.27193							1.25e-05	1.26794							0.000258332	13.6215							2.5463e-07	0.1593							51.1111	6.12524							0.88749	1.72168
					20	4.27384							1.25e-05	1.27521							0.000258332	13.6464							2.5463e-07	0.16108							51.1111	6.13072							0.88749	1.72201
					20	4.27574							1.25e-05	1.28264							0.000258332	13.6701							2.5463e-07	0.16283							51.1111	6.13571							0.88749	1.72274
					20	4.27764							1.25e-05	1.29001							0.000258332	13.6927							2.5463e-07	0.16453							51.1111	6.14352							0.87499	1.72298
					20	4.27955							1.25e-05	1.29742							0.000258332	13.7143							2.5463e-07	0.1662							51.1111	6.14909							0.87499	1.72348
					20	4.28142							1.25e-05	1.30483							0.000258332	13.7348							2.5463e-07	0.16784							51.1111	6.15289							0.87499	1.72397
					20	4.28331							1.25e-05	1.31234							0.000258332	13.7545							2.5463e-07	0.16945							51.1111	6.15913							0.87499	1.72431
					20	4.28518							1.25e-05	1.31983							0.000258332	13.7732							2.48842e-07	0.17103							51.1111	6.16522							0.87499	1.72498
					20	4.28705							1.25e-05	1.32739							0.000258332	13.7912							2.48842e-07	0.17259							51.1111	6.17116							0.87499	1.72493
					20	4.28892							1.25e-05	1.33498							0.000258332	13.8083							2.48842e-07	0.17412							51.1111	6.17642							0.87499	1.72566
					20	4.29078							1.25e-05	1.34249							0.000258332	13.8247							2.48842e-07	0.17563							51.1111	6.18246							0.87499	1.72566
					20	4.29265							1.25e-05	1.35011							0.000258332	13.8404							2.48842e-07	0.17711							51.1111	6.1876							0.87499	1.72642
					20	4.29449							1.22222e-05	1.35778							0.000258332	13.8554							2.48842e-07	0.17858							50.5555	6.19505							0.87499	1.72686
					20	4.29634							1.22222e-05	1.36548							0.000258332	13.8698							2.48842e-07	0.18002							50.5555	6.19916							0.87499	1.72702
					20	4.29818							1.22222e-05	1.37321							0.000258332	13.8836							2.48842e-07	0.18145							50.5555	6.20752							0.87499	1.72769
					20	4.30002							1.22222e-05	1.38096							0.000258332	13.8968							2.43055e-07	0.18286							50.5555	6.21031							0.87499	1.72853
					20	4.30186							1.22222e-05	1.38874							0.000258332	13.9095							2.43055e-07	0.18425							50.5555	6.22037							0.87499	1.72847
					20	4.30369							1.22222e-05	1.39659							0.000258332	13.9217							2.43055e-07	0.18563							50.5555	6.22504							0.87499	1.72898
					20	4.30551							1.22222e-05	1.4048							0.000258332	13.9335							2.43055e-07	0.18699							50.5555	6.23051							0.87499	1.7293
					20	4.30748							1.22222e-05	1.41256							0.000258332	13.9447							2.43055e-07	0.18834							50.5555	6.23206							0.86249	1.73033
					20	4.30915							1.22222e-05	1.42035							0.000258332	13.9555							2.43055e-07	0.18967							50.5555	6.24164							0.86249	1.73004
					23.9999	4.11865							1.58333e-05	0.71876							0.000291665	7.02117							2.43055e-07	0.19099							51.6666	5.58836							0.93749	1.68283
					23.9999	4.12001							1.55555e-05	0.72568							0.000291665	7.02117							2.43055e-07	0.1923							51.6666	5.59502							0.93749	1.68243
					23.9999	4.12139							1.55555e-05	0.73217							0.000291665	7.02117							2.43055e-07	0.1936							51.6666	5.60339							0.93749	1.68425
					23.9999	4.12275							1.55555e-05	0.73833							0.000291665	7.02118							2.37268e-07	0.19488							51.6666	5.61015							0.93749	1.68474
					23.9999	4.12408							1.55555e-05	0.74511							0.000291665	7.02122							2.37268e-07	0.19616							51.6666	5.61671							0.93749	1.68464
					23.9999	4.12541							1.52778e-05	0.75162							0.000291665	7.02133							2.37268e-07	0.19742							51.6666	5.62396							0.93749	1.68588
					23.9999	4.12673							1.52778e-05	0.75786							0.000291665	7.02157							2.37268e-07	0.19867							51.6666	5.63128							0.93749	1.68607
					23.9999	4.12803							1.52778e-05	0.764							0.000291665	7.02204							2.37268e-07	0.19991							51.6666	5.63758							0.93749	1.68615
					23.9999	4.12948							1.52778e-05	0.77033							0.000291665	7.02286							2.37268e-07	0.20115							51.6666	5.64603							0.93749	1.68729
					23.9999	4.13064							1.52778e-05	0.77675							0.000291665	7.02422							2.37268e-07	0.20237							51.6666	5.6528							0.93749	1.68681
					23.9999	4.13194							1.52778e-05	0.78306							0.000291665	7.02634							2.37268e-07	0.20358							51.6666	5.66051							0.93749	1.68723
					23.9999	4.13316							1.5e-05	0.78918							0.000291665	7.0295							2.31481e-07	0.20479							51.6666	5.66764							0.93749	1.68847
					23.9999	4.1344							1.5e-05	0.79551							0.000291665	7.03403							2.31481e-07	0.20598							51.6666	5.67466							0.93749	1.688
					22	4.13566							1.5e-05	0.80182							0.000291665	7.04035							2.31481e-07	0.20717							51.6666	5.68165							0.93749	1.68833
					22	4.13687							1.5e-05	0.80795							0.000291665	7.04893							2.31481e-07	0.20835							51.6666	5.68845							0.93749	1.69001
					22	4.13808							1.5e-05	0.81422							0.000291665	7.06033							2.31481e-07	0.20952							51.6666	5.69567							0.93749	1.69048
					22	4.13929							1.47222e-05	0.82043							0.000291665	7.07516							2.31481e-07	0.21068							51.6666	5.70277							0.93749	1.68992
					22	4.14048							1.47222e-05	0.82685							0.000291665	7.09414							2.31481e-07	0.21184							51.6666	5.70971							0.93749	1.6918
					22	4.14166							1.47222e-05	0.8326							0.000291665	7.11804							2.31481e-07	0.21299							51.6666	5.7167							0.92499	1.69147
					22	4.14281							1.47222e-05	0.83895							0.000291665	7.14771							2.25694e-07	0.21413							51.6666	5.72354							0.92499	1.69162
					22	4.14395							1.47222e-05	0.84507							0.000291665	7.18404							2.25694e-07	0.21526							51.6666	5.73072							0.92499	1.69235
					22	4.14507							1.47222e-05	0.85138							0.000291665	7.22796							2.25694e-07	0.21639							51.6666	5.73573							0.92499	1.69263
					22	4.14642							1.44444e-05	0.85761							0.000291665	7.28041							2.25694e-07	0.21751							51.6666	5.74305							0.92499	1.69455
					22	4.14834							1.44444e-05	0.86388							0.000291665	7.3423							2.25694e-07	0.21862							51.6666	5.75067							0.92499	1.69468
					22	4.15073							1.44444e-05	0.87013							0.000291665	7.41449							2.25694e-07	0.21973							51.6666	5.75769							0.92499	1.69426
					22	4.15299							1.44444e-05	0.8765							0.000291665	7.49769							2.25694e-07	0.22083							51.6666	5.76506							0.92499	1.69526
					22	4.1553							1.44444e-05	0.8826							0.000291665	7.59248							2.25694e-07	0.22193							51.6666	5.77182							0.92499	1.69618
					22	4.15734							1.44444e-05	0.8886							0.000283332	7.69924							2.19907e-07	0.22302							51.6666	5.77925							0.92499	1.69672
					22	4.15965							1.44444e-05	0.89487							0.000283332	7.81809							2.19907e-07	0.2241							51.6666	5.7863							0.92499	1.69747
					22	4.16199							1.41667e-05	0.90095							0.000283332	7.94887							2.19907e-07	0.22518							51.6666	5.79217							0.92499	1.6967
					22	4.16429							1.41667e-05	0.90689							0.000283332	8.09117							2.19907e-07	0.22625							51.6666	5.7991							0.92499	1.69705
					22	4.16662							1.41667e-05	0.91323							0.000283332	8.24428							2.19907e-07	0.22732							51.6666	5.80592							0.92499	1.69852
					22	4.16891							1.41667e-05	0.91907							0.000283332	8.40722							2.19907e-07	0.22838							51.6666	5.81271							0.92499	1.69815
					22	4.17122							1.41667e-05	0.92523							0.000283332	8.57881							2.19907e-07	0.22943							51.1111	5.81987							0.92499	1.69931
					22	4.17354							1.41667e-05	0.93157							0.000283332	8.75766							2.19907e-07	0.23048							51.1111	5.8265							0.92499	1.69954
					22	4.17583							1.41667e-05	0.93758							0.000274999	8.9423							2.1412e-07	0.23153							51.1111	5.83387							0.91249	1.69995
					22	4.17832							1.41667e-05	0.94382							0.000274999	9.13114							2.1412e-07	0.23257							51.1111	5.84007							0.91249	1.7007
					22	4.18041							1.38889e-05	0.95001							0.000274999	9.32261							2.1412e-07	0.23361							51.1111	5.84656							0.91249	1.70075
					22	4.18269							1.38889e-05	0.95589							0.000274999	9.51517							2.1412e-07	0.23464							51.1111	5.85314							0.91249	1.70174
					22	4.18502							1.38889e-05	0.96211							0.000274999	9.70739							2.1412e-07	0.23567							51.1111	5.85988							0.91249	1.70222
					22	4.18727							1.38889e-05	0.96847							0.000274999	9.89792							2.1412e-07	0.23669							51.1111	5.86623							0.91249	1.7026
					22	4.18947							1.38889e-05	0.97506							0.000274999	10.0856							2.1412e-07	0.23771							51.1111	5.87291							0.91249	1.70286
					22	4.19171							1.38889e-05	0.98123							0.000274999	10.2694							2.08333e-07	0.23872							51.1111	5.87953							0.91249	1.70373
					22	4.19393							1.38889e-05	0.98751							0.000274999	10.4484							2.08333e-07	0.23973							51.1111	5.88654							0.91249	1.7039
					22	4.19615							1.38889e-05	0.99368							0.000274999	10.622							2.08333e-07	0.24074							51.1111	5.893							0.91249	1.70483
					22	4.19841							1.36111e-05	1.00001							0.000274999	10.7896							2.08333e-07	0.24174							51.1111	5.89988							0.91249	1.70451
					22	4.20059							1.36111e-05	1.00629							0.000266665	10.9508							2.08333e-07	0.24274							51.1111	5.90585							0.91249	1.70541
					22	4.20279							1.36111e-05	1.01268							0.000266665	11.1054							2.08333e-07	0.24373							51.1111	5.91282							0.91249	1.7061
					22	4.20497							1.36111e-05	1.01908							0.000266665	11.2531							2.08333e-07	0.24472							51.1111	5.91923							0.91249	1.70694
					22	4.20709							1.36111e-05	1.02535							0.000266665	11.3941							2.02546e-07	0.2457							51.1111	5.92586							0.91249	1.70651
					22	4.20927							1.36111e-05	1.03171							0.000266665	11.5282							2.02546e-07	0.24669							51.1111	5.93206							0.91249	1.70736
					22	4.21147							1.36111e-05	1.03814							0.000266665	11.6556							2.02546e-07	0.24766							51.1111	5.93883							0.91249	1.7073
					20	4.21356							1.36111e-05	1.04457							0.000266665	11.7764							2.02546e-07	0.24864							51.1111	5.94461							0.89999	1.70811
					22	4.21569							1.36111e-05	1.05097							0.000266665	11.8908							2.02546e-07	0.24961							51.1111	5.95107							0.89999	1.70812
					20	4.21776							1.33333e-05	1.05744							0.000266665	11.999							2.02546e-07	0.25058							51.1111	5.95724							0.89999	1.70929
					20	4.2199							1.33333e-05	1.0639							0.000266665	12.1014							2.02546e-07	0.25154							51.1111	5.96451							0.89999	1.70912
					20	4.22196							1.33333e-05	1.07026							0.000266665	12.198							1.96759e-07	0.25251							51.1111	5.96994							0.89999	1.70961
					20	4.22404							1.33333e-05	1.07677							0.000266665	12.2893							1.96759e-07	0.25346							51.1111	5.97639							0.89999	1.7101
					20	4.22612							1.33333e-05	1.08309							0.000266665	12.3755							1.96759e-07	0.25442							51.1111	5.98275							0.89999	1.71056
					20	4.2282							1.33333e-05	1.08985							0.000266665	12.4567							1.96759e-07	0.25537							51.1111	5.98898							0.89999	1.71171
					20	4.23026							1.33333e-05	1.09632							0.000266665	12.5335							1.96759e-07	0.25632							51.1111	5.99467							0.89999	1.71125
					20	4.2323							1.33333e-05	1.10287							0.000266665	12.6058							2.60417e-07	0.14925							51.1111	6.0021							0.89999	1.71199
					20	4.23435							1.33333e-05	1.10924							0.000266665	12.6741							2.60417e-07	0.15129							51.1111	6.00816							0.89999	1.71265
					20	4.23639							1.30555e-05	1.1158							0.000266665	12.7385							2.60417e-07	0.15328							51.1111	6.01339							0.89999	1.71249
					20	4.23842							1.30555e-05	1.12244							0.000266665	12.7994							2.5463e-07	0.15521							51.1111	6.02021							0.89999	1.71293
					20	4.24044							1.30555e-05	1.12908							0.000266665	12.8568							2.5463e-07	0.15709							51.1111	6.02809							0.89999	1.71387
					20	4.24246							1.30555e-05	1.13571							0.000266665	12.911							2.5463e-07	0.15892							51.1111	6.03412							0.89999	1.71429
					20	4.24446							1.30555e-05	1.14236							0.000266665	12.9623							2.5463e-07	0.16071							51.1111	6.03888							0.89999	1.71459
					20	4.24645							1.30555e-05	1.14905							0.000266665	13.0107							2.5463e-07	0.16246							51.1111	6.0451							0.88749	1.71521
					20	4.24844							1.30555e-05	1.15527							0.000266665	13.0565							2.5463e-07	0.16417							51.1111	6.05133							0.88749	1.71578
					20	4.25043							1.30555e-05	1.16242							0.000266665	13.0998							2.5463e-07	0.16585							51.1111	6.05837							0.88749	1.71556
					20	4.2524							1.30555e-05	1.16905							0.000266665	13.1409							2.5463e-07	0.1675							51.1111	6.06508							0.88749	1.71645
					20	4.25438							1.30555e-05	1.17588							0.000266665	13.1797							2.5463e-07	0.16911							51.1111	6.06909							0.88749	1.71753
					20	4.25634							1.30555e-05	1.18301							0.000266665	13.2165							2.48842e-07	0.1707							51.1111	6.07678							0.88749	1.71741
					20	4.25829							1.27778e-05	1.18985							0.000266665	13.2514							2.48842e-07	0.17226							51.1111	6.08275							0.88749	1.71819
					20	4.26025							1.27778e-05	1.19681							0.000266665	13.2845							2.48842e-07	0.1738							51.1111	6.08761							0.88749	1.718
					20	4.26219							1.27778e-05	1.2036							0.000266665	13.3159							2.48842e-07	0.17531							51.1111	6.09174							0.88749	1.71838
					20	4.26413							1.27778e-05	1.21059							0.000266665	13.3458							2.48842e-07	0.1768							51.1111	6.09853							0.88749	1.71934
					20	4.26606							1.27778e-05	1.21732							0.000266665	13.3741							2.48842e-07	0.17827							51.1111	6.10413							0.88749	1.71943
					20	4.268							1.27778e-05	1.22436							0.000266665	13.4011							2.48842e-07	0.17972							51.1111	6.11167							0.88749	1.71962
					20	4.26991							1.27778e-05	1.23102							0.000266665	13.4267							2.48842e-07	0.18115							51.1111	6.11594							0.88749	1.72029
					20	4.27183							1.27778e-05	1.23805							0.000266665	13.4511							2.43055e-07	0.18256							51.1111	6.12381							0.88749	1.72095
					20	4.27374							1.27778e-05	1.24508							0.000266665	13.4744							2.43055e-07	0.18396							51.1111	6.12958							0.88749	1.72088
					20	4.27564							1.27778e-05	1.25254							0.000266665	13.4965							2.43055e-07	0.18534							51.1111	6.13529							0.88749	1.72164
					20	4.27754							1.27778e-05	1.25961							0.000266665	13.5176							2.43055e-07	0.1867							51.1111	6.14116							0.88749	1.72242
					20	4.27944							1.25e-05	1.26678							0.000266665	13.5378							2.43055e-07	0.18805							51.1111	6.14646							0.87499	1.72254
					20	4.28132							1.25e-05	1.27383							0.000266665	13.557							2.43055e-07	0.18939							51.1111	6.15528							0.87499	1.72349
					20	4.2832							1.25e-05	1.28102							0.000266665	13.5754							2.43055e-07	0.19071							51.1111	6.1589							0.87499	1.72396
					20	4.28508							1.25e-05	1.28817							0.000266665	13.5929							2.43055e-07	0.19203							51.1111	6.16483							0.87499	1.72376
					20	4.28695							1.25e-05	1.29536							0.000266665	13.6097							2.43055e-07	0.19333							51.1111	6.17328							0.87499	1.7245
					20	4.28882							1.25e-05	1.30264							0.000266665	13.6257							2.37268e-07	0.19461							51.1111	6.17631							0.87499	1.72464
					20	4.29083							1.25e-05	1.30989							0.000266665	13.6411							2.37268e-07	0.19589							51.1111	6.18414							0.87499	1.72575
					20	4.29255							1.25e-05	1.31718							0.000266665	13.6558							2.37268e-07	0.19715							51.1111	6.18724							0.87499	1.72544
					20	4.2944							1.25e-05	1.32466							0.000266665	13.6699							2.37268e-07	0.19841							51.1111	6.19339							0.87499	1.72577
					20	4.29625							1.25e-05	1.33183							0.000266665	13.6833							2.37268e-07	0.19965							50.5555	6.20182							0.87499	1.72644
					20	4.29809							1.25e-05	1.3392							0.000266665	13.6963							2.37268e-07	0.20089							50.5555	6.20407							0.87499	1.72684
					20	4.29994							1.25e-05	1.34662							0.000266665	13.7087							2.37268e-07	0.20211							50.5555	6.21013							0.87499	1.72727
					20	4.30176							1.25e-05	1.35408							0.000266665	13.7206							2.37268e-07	0.20333							50.5555	6.21633							0.87499	1.72737
					20	4.30361							1.22222e-05	1.36156							0.000266665	13.732							2.31481e-07	0.20454							50.5555	6.22357							0.87499	1.72794
					20	4.30542							1.22222e-05	1.36906							0.000266665	13.743							2.31481e-07	0.20573							50.5555	6.23028							0.87499	1.72843
					20	4.30724							1.22222e-05	1.37659							0.000266665	13.7536							2.31481e-07	0.20692							50.5555	6.23186							0.87499	1.72858
					23.9999	4.11729							1.58333e-05	0.70135							0.000291665	6.91506							2.31481e-07	0.2081							51.6666	5.58065							0.94999	1.68333
					23.9999	4.11864							1.58333e-05	0.70814							0.000291665	6.91506							2.31481e-07	0.20928							51.6666	5.58822							0.94999	1.68407
					23.9999	4.12003							1.58333e-05	0.71405							0.000291665	6.91506							2.31481e-07	0.21044							51.6666	5.59462							0.93749	1.68461
					23.9999	4.12141							1.55555e-05	0.72079							0.000291665	6.91507							2.31481e-07	0.2116							51.6666	5.60324							0.93749	1.68324
					23.9999	4.12274							1.55555e-05	0.72706							0.000291665	6.91511							2.31481e-07	0.21275							51.6666	5.6097							0.93749	1.68564
					23.9999	4.12407							1.55555e-05	0.73349							0.000291665	6.91522							2.31481e-07	0.21389							51.6666	5.61651							0.93749	1.68587
					23.9999	4.1254							1.55555e-05	0.73969							0.000291665	6.91545							2.25694e-07	0.21502							51.6666	5.62364							0.93749	1.68614
					23.9999	4.12673							1.55555e-05	0.74592							0.000291665	6.91591							2.25694e-07	0.21615							51.6666	5.63194							0.93749	1.6872
					23.9999	4.12803							1.52778e-05	0.75211							0.000291665	6.91672							2.25694e-07	0.21727							51.6666	5.63705							0.93749	1.68578
					23.9999	4.12932							1.52778e-05	0.75789							0.000291665	6.91805							2.25694e-07	0.21839							51.6666	5.64454							0.93749	1.6885
					23.9999	4.13061							1.52778e-05	0.76343							0.000291665	6.92013							2.25694e-07	0.2195							51.6666	5.65303							0.93749	1.68865
					23.9999	4.13189							1.52778e-05	0.77026							0.000291665	6.92322							2.25694e-07	0.2206							51.6666	5.66047							0.93749	1.68913
					23.9999	4.13314							1.52778e-05	0.77641							0.000291665	6.92766							2.25694e-07	0.2217							51.6666	5.66725							0.93749	1.68988
					23.9999	4.1344							1.52778e-05	0.78237							0.000291665	6.93386							2.19907e-07	0.22279							51.6666	5.67416							0.93749	1.69033
					22	4.13567							1.5e-05	0.78858							0.000291665	6.94227							2.19907e-07	0.22387							51.6666	5.68167							0.93749	1.69065
					22	4.13687							1.5e-05	0.79455							0.000291665	6.95345							2.19907e-07	0.22495							51.6666	5.68842							0.93749	1.69115
					22	4.1381							1.5e-05	0.80052							0.000291665	6.96801							2.19907e-07	0.22602							51.6666	5.69549							0.93749	1.69148
					22	4.13942							1.5e-05	0.8066							0.000291665	6.98664							2.19907e-07	0.22709							51.6666	5.70263							0.93749	1.69201
					22	4.14047							1.5e-05	0.8128							0.000291665	7.01011							2.19907e-07	0.22816							51.6666	5.70935							0.93749	1.69292
					22	4.14164							1.47222e-05	0.81879							0.000291665	7.03926							2.19907e-07	0.22921							51.6666	5.71626							0.93749	1.69316
					22	4.14279							1.47222e-05	0.82495							0.000291665	7.07497							2.19907e-07	0.23026							51.6666	5.72354							0.92499	1.69401
					22	4.14392							1.47222e-05	0.83064							0.000291665	7.11818							2.1412e-07	0.23131							51.6666	5.73048							0.92499	1.69444
					22	4.14507							1.47222e-05	0.83658							0.000291665	7.16981							2.1412e-07	0.23235							51.6666	5.73555							0.92499	1.69321
					22	4.14617							1.47222e-05	0.84272							0.000291665	7.23079							2.1412e-07	0.23339							51.6666	5.7435							0.92499	1.69533
					22	4.14806							1.47222e-05	0.84872							0.000291665	7.30194							2.1412e-07	0.23442							51.6666	5.74987							0.92499	1.69413
					22	4.15039							1.47222e-05	0.85479							0.000291665	7.38401							2.1412e-07	0.23545							51.6666	5.75817							0.92499	1.69633
					22	4.15253							1.44444e-05	0.86087							0.000291665	7.47758							2.1412e-07	0.23648							51.6666	5.76496							0.92499	1.69503
					22	4.15481							1.44444e-05	0.86692							0.000291665	7.583							2.1412e-07	0.2375							51.6666	5.77152							0.92499	1.69757
					22	4.15712							1.44444e-05	0.87299							0.000291665	7.7004							2.08333e-07	0.23851							51.6666	5.77917							0.92499	1.69812
					22	4.15953							1.44444e-05	0.879							0.000283332	7.82965							2.08333e-07	0.23952							51.6666	5.78491							0.92499	1.69662
					22	4.16176							1.44444e-05	0.88485							0.000283332	7.97031							2.08333e-07	0.24053							51.6666	5.79216							0.92499	1.69926
					22	4.16408							1.44444e-05	0.89057							0.000283332	8.12169							2.08333e-07	0.24153							51.6666	5.7993							0.92499	1.69929
					22	4.1664							1.44444e-05	0.89681							0.000283332	8.28281							2.08333e-07	0.24253							51.6666	5.80549							0.92499	1.69802
					22	4.16879							1.41667e-05	0.90263							0.000283332	8.4525							2.08333e-07	0.24352							51.6666	5.81266							0.92499	1.70067
					22	4.17105							1.41667e-05	0.9088							0.000283332	8.62938							2.08333e-07	0.24451							51.1111	5.81943							0.92499	1.69711
					22	4.17349							1.41667e-05	0.91439							0.000283332	8.81198							2.02546e-07	0.2455							51.1111	5.82637							0.92499	1.70151
					22	4.17566							1.41667e-05	0.92064							0.000283332	8.99873							2.02546e-07	0.24648							51.1111	5.83377							0.91249	1.70185
					22	4.17803							1.41667e-05	0.92641							0.000274999	9.18807							2.02546e-07	0.24746							51.1111	5.83993							0.91249	1.70262
					22	4.18032							1.41667e-05	0.93239							0.000274999	9.37848							2.02546e-07	0.24844							51.1111	5.84631							0.91249	1.70104
					22	4.1826							1.41667e-05	0.93848							0.000274999	9.56852							2.02546e-07	0.24941							51.1111	5.85292							0.91249	1.70123
					22	4.1848							1.41667e-05	0.94388							0.000274999	9.75687							2.02546e-07	0.25038							51.1111	5.85956							0.91249	1.6999
					22	4.18718							1.38889e-05	0.95016							0.000274999	9.94236							2.02546e-07	0.25134							51.1111	5.866							0.91249	1.70248
					22	4.18931							1.38889e-05	0.95619							0.000274999	10.124							1.96759e-07	0.25231							51.1111	5.87306							0.91249	1.70436
					22	4.19162							1.38889e-05	0.96232							0.000274999	10.3009							1.96759e-07	0.25326							51.1111	5.8793							0.91249	1.70338
					22	4.19379							1.38889e-05	0.96876							0.000274999	10.4724							1.96759e-07	0.25422							51.1111	5.88644							0.91249	1.70395
					22	4.19616							1.38889e-05	0.9748							0.000274999	10.6379							1.96759e-07	0.25517							51.1111	5.89284							0.91249	1.70441
					22	4.19832							1.38889e-05	0.98085							0.000274999	10.7971							1.96759e-07	0.25612							51.1111	5.89979							0.91249	1.70639
					22	4.20042							1.38889e-05	0.98683							0.000274999	10.9497							2.60417e-07	0.14881							51.1111	5.90644							0.91249	1.70473
					22	4.20266							1.38889e-05	0.99297							0.000274999	11.0956							2.60417e-07	0.15087							51.1111	5.91169							0.91249	1.70584
					22	4.20487							1.36111e-05	0.99911							0.000266665	11.2347							2.60417e-07	0.15286							51.1111	5.91878							0.91249	1.70463
					22	4.20695							1.36111e-05	1.00528							0.000266665	11.3671							2.60417e-07	0.1548							51.1111	5.92588							0.91249	1.70662
					22	4.2091							1.36111e-05	1.01136							0.000266665	11.4927							2.5463e-07	0.15669							51.1111	5.93169							0.91249	1.70542
					22	4.21125							1.36111e-05	1.01756							0.000266665	11.6119							2.5463e-07	0.15854							51.1111	5.93837							0.91249	1.70738
					22	4.21338							1.36111e-05	1.02376							0.000266665	11.7247							2.5463e-07	0.16034							51.1111	5.94442							0.89999	1.70745
					20	4.21552							1.36111e-05	1.02998							0.000266665	11.8315							2.5463e-07	0.16209							51.1111	5.9511							0.89999	1.70822
					20	4.21767							1.36111e-05	1.03622							0.000266665	11.9323							2.5463e-07	0.16381							51.1111	5.95697							0.89999	1.71039
					20	4.21978							1.36111e-05	1.04194							0.000266665	12.0276							2.5463e-07	0.1655							51.1111	5.96338							0.89999	1.70907
					20	4.22184							1.36111e-05	1.04872							0.000266665	12.1176							2.5463e-07	0.16715							51.1111	5.96968							0.89999	1.70768
					20	4.22393							1.33333e-05	1.05499							0.000266665	12.2024							2.5463e-07	0.16877							51.1111	5.97613							0.89999	1.7103
					20	4.226							1.33333e-05	1.06115							0.000266665	12.2825							2.48842e-07	0.17037							51.1111	5.98273							0.89999	1.71159
					20	4.22808							1.33333e-05	1.06743							0.000266665	12.358							2.48842e-07	0.17193							51.1111	5.98981							0.89999	1.70906
					20	4.23013							1.33333e-05	1.07359							0.000266665	12.4293							2.48842e-07	0.17347							51.1111	5.99439							0.89999	1.71246
					20	4.23219							1.33333e-05	1.08003							0.000266665	12.4965							2.48842e-07	0.17499							51.1111	6.00194							0.89999	1.70986
					20	4.23424							1.33333e-05	1.08647							0.000266665	12.5599							2.48842e-07	0.17649							51.1111	6.00852							0.89999	1.71163
					20	4.23627							1.33333e-05	1.09279							0.000266665	12.6198							2.48842e-07	0.17796							51.1111	6.01329							0.89999	1.71208
					20	4.2383							1.33333e-05	1.09907							0.000266665	12.6763							2.48842e-07	0.17941							51.1111	6.0205							0.89999	1.71155
					20	4.24032							1.33333e-05	1.10532							0.000266665	12.7296							2.48842e-07	0.18085							51.1111	6.02696							0.89999	1.71414
					20	4.24233							1.33333e-05	1.11175							0.000266665	12.78							2.48842e-07	0.18226							51.1111	6.0324							0.89999	1.71512
					20	4.24434							1.30555e-05	1.11819							0.000266665	12.8276							2.43055e-07	0.18366							51.1111	6.03862							0.89999	1.71266
					20	4.24634							1.30555e-05	1.12462							0.000266665	12.8727							2.43055e-07	0.18505							51.1111	6.04546							0.89999	1.71334
					20	4.24833							1.30555e-05	1.13105							0.000266665	12.9152							2.43055e-07	0.18641							51.1111	6.05108							0.88749	1.71524
					20	4.25031							1.30555e-05	1.13753							0.000266665	12.9555							2.43055e-07	0.18777							51.1111	6.05716							0.88749	1.71601
					20	4.25229							1.30555e-05	1.14395							0.000266665	12.9937							2.43055e-07	0.18911							51.1111	6.06446							0.88749	1.71626
					20	4.25426							1.30555e-05	1.15009							0.000266665	13.0298							2.43055e-07	0.19044							51.1111	6.07013							0.88749	1.71648
					20	4.25623							1.30555e-05	1.15718							0.000266665	13.0641							2.43055e-07	0.19175							51.1111	6.07676							0.88749	1.71746
					20	4.25819							1.30555e-05	1.16376							0.000266665	13.0966							2.43055e-07	0.19305							51.1111	6.08151							0.88749	1.71574
					20	4.26016							1.30555e-05	1.17044							0.000266665	13.1275							2.37268e-07	0.19434							51.1111	6.08927							0.88749	1.71702
					20	4.26209							1.30555e-05	1.17695							0.000266665	13.1568							2.37268e-07	0.19562							51.1111	6.09134							0.88749	1.71886
					20	4.26402							1.30555e-05	1.18363							0.000266665	13.1846							2.37268e-07	0.19689							51.1111	6.09739							0.88749	1.71691
					20	4.26596							1.27778e-05	1.19009							0.000266665	13.211							2.37268e-07	0.19815							51.1111	6.10539							0.88749	1.71754
					20	4.2679							1.27778e-05	1.19714							0.000266665	13.2362							2.37268e-07	0.19939							51.1111	6.11021							0.88749	1.7181
					20	4.26981							1.27778e-05	1.2038							0.000266665	13.2601							2.37268e-07	0.20063							51.1111	6.11692							0.88749	1.71927
					20	4.27172							1.27778e-05	1.21045							0.000266665	13.2829							2.37268e-07	0.20186							51.1111	6.12349							0.88749	1.71913
					20	4.27363							1.27778e-05	1.21723							0.000266665	13.3046							2.37268e-07	0.20307							51.1111	6.13065							0.88749	1.71999
					20	4.27554							1.27778e-05	1.22364							0.000266665	13.3253							2.37268e-07	0.20428							51.1111	6.13637							0.88749	1.71958
					20	4.27744							1.27778e-05	1.23047							0.000266665	13.345							2.31481e-07	0.20548							51.1111	6.14071							0.88749	1.72131
					20	4.27934							1.27778e-05	1.23729							0.000266665	13.3639							2.31481e-07	0.20667							51.1111	6.14635							0.88749	1.72239
					20	4.28122							1.27778e-05	1.24455							0.000266665	13.3818							2.31481e-07	0.20786							51.1111	6.15217							0.87499	1.72227
					20	4.28311							1.27778e-05	1.25145							0.000266665	13.399							2.31481e-07	0.20903							51.1111	6.15853							0.87499	1.72152
					20	4.28498							1.27778e-05	1.2584							0.000266665	13.4154							2.31481e-07	0.2102							51.1111	6.16488							0.87499	1.72239
					20	4.28686							1.27778e-05	1.26522							0.000266665	13.4312							2.31481e-07	0.21135							51.1111	6.17052							0.87499	1.72247
					20	4.28873							1.27778e-05	1.27221							0.000266665	13.4462							2.31481e-07	0.21251							51.1111	6.1783							0.87499	1.72511
					20	4.29059							1.25e-05	1.27914							0.000266665	13.4606							2.31481e-07	0.21365							51.1111	6.18123							0.87499	1.72314
					20	4.29245							1.25e-05	1.28613							0.000266665	13.4743							2.25694e-07	0.21479							51.1111	6.1896							0.87499	1.72536
					20	4.2943							1.25e-05	1.29323							0.000266665	13.4875							2.25694e-07	0.21592							51.1111	6.19284							0.87499	1.724
					20	4.29615							1.25e-05	1.30021							0.000266665	13.5002							2.25694e-07	0.21704							50.5555	6.19879							0.87499	1.72744
					20	4.298							1.25e-05	1.3074							0.000266665	13.5123							2.25694e-07	0.21816							50.5555	6.20412							0.87499	1.72495
					20	4.29984							1.25e-05	1.31451							0.000266665	13.524							2.25694e-07	0.21927							50.5555	6.21292							0.87499	1.72527
					20	4.30167							1.25e-05	1.32148							0.000266665	13.5351							2.25694e-07	0.22037							50.5555	6.21529							0.87499	1.72552
					20	4.3035							1.25e-05	1.32862							0.000266665	13.5459							2.25694e-07	0.22147							50.5555	6.22449							0.87499	1.7275
					20	4.30534							1.25e-05	1.33582							0.000266665	13.5562							2.25694e-07	0.22256							50.5555	6.22685							0.87499	1.72755
					23.9999	4.11593							1.61111e-05	0.68498							0.000299999	6.81167							2.19907e-07	0.22365							51.6666	5.57231							0.94999	1.67783
					23.9999	4.11727							1.58333e-05	0.69082							0.000299999	6.81167							2.19907e-07	0.22473							51.6666	5.5805							0.94999	1.68103
					23.9999	4.11868							1.58333e-05	0.69692							0.000299999	6.81167							2.19907e-07	0.2258							51.6666	5.58854							0.94999	1.67915
					23.9999	4.12002							1.58333e-05	0.70361							0.000299999	6.81168							2.19907e-07	0.22687							51.6666	5.59451							0.94999	1.68197
					23.9999	4.12137							1.58333e-05	0.70937							0.000299999	6.81172							2.19907e-07	0.22793							51.6666	5.60288							0.93749	1.68166
					23.9999	4.12273							1.58333e-05	0.71587							0.000299999	6.81183							2.19907e-07	0.22899							51.6666	5.60956							0.93749	1.68253
					23.9999	4.12408							1.55555e-05	0.72227							0.000299999	6.81206							2.19907e-07	0.23005							51.6666	5.61631							0.93749	1.68363
					23.9999	4.12541							1.55555e-05	0.72812							0.000299999	6.8125							2.1412e-07	0.23109							51.6666	5.62408							0.93749	1.68491
					23.9999	4.12676							1.55555e-05	0.7341							0.000299999	6.8133							2.1412e-07	0.23214							51.6666	5.63188							0.93749	1.68565
					23.9999	4.12803							1.55555e-05	0.74022							0.000299999	6.8146							2.1412e-07	0.23318							51.6666	5.6372							0.93749	1.68371
					23.9999	4.12934							1.55555e-05	0.74621							0.000299999	6.81663							2.1412e-07	0.23421							51.6666	5.64498							0.93749	1.68612
					23.9999	4.13062							1.52778e-05	0.7518							0.000299999	6.81966							2.1412e-07	0.23524							51.6666	5.65296							0.93749	1.68382
					23.9999	4.13192							1.52778e-05	0.75817							0.000299999	6.82401							2.1412e-07	0.23626							51.6666	5.66016							0.93749	1.68938
					23.9999	4.13315							1.52778e-05	0.76389							0.000299999	6.83008							2.1412e-07	0.23728							51.6666	5.66725							0.93749	1.68504
					23.9999	4.13439							1.52778e-05	0.76986							0.000299999	6.83832							2.08333e-07	0.2383							51.6666	5.6738							0.93749	1.68781
					22	4.13564							1.52778e-05	0.77565							0.000299999	6.84927							2.08333e-07	0.23931							51.6666	5.68114							0.93749	1.68604
					22	4.13687							1.52778e-05	0.7817							0.000299999	6.86353							2.08333e-07	0.24032							51.6666	5.68844							0.93749	1.68961
					22	4.13809							1.5e-05	0.7875							0.000291665	6.8818							2.08333e-07	0.24132							51.6666	5.69534							0.93749	1.68931
					22	4.13929							1.5e-05	0.79353							0.000291665	6.90483							2.08333e-07	0.24232							51.6666	5.70253							0.93749	1.68757
					22	4.14046							1.5e-05	0.79938							0.000291665	6.93344							2.08333e-07	0.24332							51.6666	5.709							0.93749	1.68977
					22	4.14163							1.5e-05	0.80497							0.000291665	6.96852							2.08333e-07	0.24431							51.6666	5.71605							0.93749	1.69033
					22	4.14278							1.5e-05	0.81108							0.000291665	7.011							2.02546e-07	0.24529							51.6666	5.72297							0.92499	1.68937
					22	4.14392							1.5e-05	0.81697							0.000291665	7.0618							2.02546e-07	0.24628							51.6666	5.7301							0.92499	1.69225
					22	4.14505							1.47222e-05	0.82253							0.000291665	7.12183							2.02546e-07	0.24726							51.6666	5.73537							0.92499	1.69042
					22	4.14617							1.47222e-05	0.82837							0.000291665	7.19195							2.02546e-07	0.24823							51.6666	5.74229							0.92499	1.69253
					22	4.1478							1.47222e-05	0.83423							0.000291665	7.27288							2.02546e-07	0.24921							51.6666	5.75058							0.92499	1.69333
					22	4.15013							1.47222e-05	0.84009							0.000291665	7.3652							2.02546e-07	0.25018							51.6666	5.75746							0.92499	1.69496
					22	4.1523							1.47222e-05	0.84594							0.000291665	7.46928							2.02546e-07	0.25114							51.6666	5.76466							0.92499	1.69572
					22	4.15478							1.47222e-05	0.85184							0.000291665	7.58525							1.96759e-07	0.25211							51.6666	5.77158							0.92499	1.69633
					22	4.15691							1.44444e-05	0.85772							0.000291665	7.71297							1.96759e-07	0.25307							51.6666	5.77895							0.92499	1.69424
					22	4.15922							1.44444e-05	0.86372							0.000283332	7.85201							1.96759e-07	0.25402							51.6666	5.78522							0.92499	1.69665
					22	4.16156							1.44444e-05	0.86948							0.000283332	8.00167							1.96759e-07	0.25498							51.6666	5.7919							0.92499	1.69718
					22	4.16389							1.44444e-05	0.87534							0.000283332	8.161							2.60417e-07	0.14836							51.6666	5.79883							0.92499	1.69576
					22	4.16621							1.44444e-05	0.88113							0.000283332	8.32882							2.60417e-07	0.15044							51.6666	5.80522							0.92499	1.69689
					22	4.16854							1.44444e-05	0.88655							0.000283332	8.50376							2.60417e-07	0.15244							51.6666	5.81208							0.92499	1.69869
					22	4.17087							1.44444e-05	0.89233							0.000283332	8.68435							2.60417e-07	0.1544							51.1111	5.8192							0.92499	1.696
					22	4.17319							1.44444e-05	0.89832							0.000283332	8.86905							2.5463e-07	0.1563							51.1111	5.82619							0.92499	1.69877
					22	4.17549							1.41667e-05	0.90416							0.000283332	9.0563							2.5463e-07	0.15815							51.1111	5.8331							0.92499	1.69857
					22	4.17777							1.41667e-05	0.90971							0.000283332	9.24459							2.5463e-07	0.15996							51.1111	5.83983							0.91249	1.69853
					22	4.18009							1.41667e-05	0.91555							0.000274999	9.43249							2.5463e-07	0.16172							51.1111	5.84609							0.91249	1.69807
					22	4.18238							1.41667e-05	0.92137							0.000274999	9.6187							2.5463e-07	0.16345							51.1111	5.85298							0.91249	1.70204
					22	4.18465							1.41667e-05	0.92643							0.000274999	9.80206							2.5463e-07	0.16515							51.1111	5.85932							0.91249	1.70058
					22	4.18691							1.41667e-05	0.93304							0.000274999	9.98157							2.5463e-07	0.16681							51.1111	5.86595							0.91249	1.70263
					22	4.18917							1.41667e-05	0.93826							0.000274999	10.1564							2.5463e-07	0.16843							51.1111	5.87249							0.91249	1.70094
					22	4.19141							1.41667e-05	0.94478							0.000274999	10.3258							2.48842e-07	0.17003							51.1111	5.87915							0.91249	1.70222
					22	4.19364							1.38889e-05	0.95031							0.000274999	10.4894							2.48842e-07	0.1716							51.1111	5.88556							0.91249	1.70318
					22	4.19591							1.38889e-05	0.9562							0.000274999	10.6466							2.48842e-07	0.17315							51.1111	5.89274							0.91249	1.70126
					22	4.19808							1.38889e-05	0.96252							0.000274999	10.7973							2.48842e-07	0.17467							51.1111	5.89902							0.91249	1.70433
					22	4.20033							1.38889e-05	0.96828							0.000274999	10.9414							2.48842e-07	0.17617							51.1111	5.90543							0.91249	1.70429
					22	4.20247							1.38889e-05	0.97427							0.000274999	11.0787							2.48842e-07	0.17765							51.1111	5.91199							0.91249	1.70529
					22	4.20465							1.38889e-05	0.98009							0.000274999	11.2093							2.48842e-07	0.17911							51.1111	5.91849							0.91249	1.70635
					22	4.20681							1.38889e-05	0.98602							0.000274999	11.3333							2.48842e-07	0.18055							51.1111	5.92485							0.91249	1.70437
					22	4.20902							1.38889e-05	0.99211							0.000266665	11.4509							2.48842e-07	0.18197							51.1111	5.93133							0.91249	1.70401
					22	4.21112							1.36111e-05	0.99794							0.000266665	11.5621							2.43055e-07	0.18337							51.1111	5.93861							0.91249	1.70707
					20	4.2133							1.36111e-05	1.00404							0.000266665	11.6674							2.43055e-07	0.18476							51.1111	5.94442							0.91249	1.70598
					20	4.21543							1.36111e-05	1.00991							0.000266665	11.7669							2.43055e-07	0.18613							51.1111	5.9508							0.89999	1.70803
					20	4.21755							1.36111e-05	1.01598							0.000266665	11.8608							2.43055e-07	0.18748							51.1111	5.95674							0.89999	1.70818
					20	4.21962							1.36111e-05	1.02197							0.000266665	11.9494							2.43055e-07	0.18883							51.1111	5.96309							0.89999	1.70809
					20	4.22175							1.36111e-05	1.02807							0.000266665	12.033							2.43055e-07	0.19016							51.1111	5.96942							0.89999	1.70908
					20	4.2238							1.36111e-05	1.0341							0.000266665	12.1119							2.43055e-07	0.19147							51.1111	5.9759							0.89999	1.71008
					20	4.22588							1.36111e-05	1.04017							0.000266665	12.1863							2.43055e-07	0.19278							51.1111	5.98215							0.89999	1.71079
					20	4.22795							1.36111e-05	1.04627							0.000266665	12.2565							2.37268e-07	0.19407							51.1111	5.98785							0.89999	1.71144
					20	4.23006							1.36111e-05	1.05234							0.000266665	12.3227							2.37268e-07	0.19535							51.1111	5.99561							0.89999	1.7107
					20	4.23206							1.33333e-05	1.05836							0.000266665	12.3851							2.37268e-07	0.19662							51.1111	6.0004							0.89999	1.71082
					20	4.23411							1.33333e-05	1.06431							0.000266665	12.444							2.37268e-07	0.19788							51.1111	6.00679							0.89999	1.71173
					20	4.23615							1.33333e-05	1.0705							0.000266665	12.4996							2.37268e-07	0.19913							51.1111	6.01424							0.89999	1.71268
					20	4.23819							1.33333e-05	1.07684							0.000266665	12.5521							2.37268e-07	0.20037							51.1111	6.01922							0.89999	1.71188
					20	4.2402							1.33333e-05	1.08293							0.000266665	12.6016							2.37268e-07	0.2016							51.1111	6.02582							0.89999	1.71313
					20	4.24223							1.33333e-05	1.08915							0.000266665	12.6485							2.37268e-07	0.20282							51.1111	6.03352							0.89999	1.71335
					20	4.24423							1.33333e-05	1.09516							0.000266665	12.6927							2.37268e-07	0.20403							51.1111	6.03836							0.89999	1.71371
					20	4.24623							1.33333e-05	1.10135							0.000266665	12.7346							2.31481e-07	0.20523							51.1111	6.04456							0.89999	1.71417
					20	4.24822							1.33333e-05	1.1076							0.000266665	12.7742							2.31481e-07	0.20642							51.1111	6.05204							0.88749	1.71262
					20	4.25021							1.33333e-05	1.11384							0.000266665	12.8117							2.31481e-07	0.20761							51.1111	6.05689							0.88749	1.71441
					20	4.25219							1.33333e-05	1.12008							0.000266665	12.8472							2.31481e-07	0.20878							51.1111	6.06258							0.88749	1.71337
					20	4.25431							1.30555e-05	1.12636							0.000266665	12.8809							2.31481e-07	0.20995							51.1111	6.06899							0.88749	1.71509
					20	4.25612							1.30555e-05	1.13267							0.000266665	12.9128							2.31481e-07	0.21111							51.1111	6.07425							0.88749	1.71734
					20	4.25808							1.30555e-05	1.13891							0.000266665	12.9431							2.31481e-07	0.21226							51.1111	6.08032							0.88749	1.71906
					20	4.26003							1.30555e-05	1.14489							0.000266665	12.9718							2.31481e-07	0.21341							51.1111	6.08748							0.88749	1.71582
					20	4.26198							1.30555e-05	1.15175							0.000266665	12.9991							2.25694e-07	0.21455							51.1111	6.09215							0.88749	1.71777
					20	4.26392							1.30555e-05	1.15822							0.000266665	13.0251							2.25694e-07	0.21568							51.1111	6.09672							0.88749	1.71742
					20	4.26585							1.30555e-05	1.16464							0.000266665	13.0498							2.25694e-07	0.21681							51.1111	6.10279							0.88749	1.71755
					20	4.26778							1.30555e-05	1.17111							0.000266665	13.0732							2.25694e-07	0.21792							51.1111	6.1096							0.88749	1.71959
					20	4.26971							1.30555e-05	1.17762							0.000266665	13.0956							2.25694e-07	0.21903							51.1111	6.11715							0.88749	1.71899
					20	4.27162							1.30555e-05	1.18406							0.000266665	13.1169							2.25694e-07	0.22014							51.1111	6.12305							0.88749	1.71773
					20	4.27354							1.30555e-05	1.19061							0.000266665	13.1372							2.25694e-07	0.22124							51.1111	6.13052							0.88749	1.71896
					20	4.27544							1.27778e-05	1.19703							0.000266665	13.1565							2.25694e-07	0.22233							51.1111	6.13752							0.88749	1.72035
					20	4.27738							1.27778e-05	1.20359							0.000266665	13.175							2.19907e-07	0.22342							51.1111	6.14287							0.88749	1.71826
					20	4.27923							1.27778e-05	1.20972							0.000266665	13.1926							2.19907e-07	0.2245							51.1111	6.14651							0.88749	1.71913
					20	4.28112							1.27778e-05	1.21638							0.000266665	13.2094							2.19907e-07	0.22558							51.1111	6.15198							0.87499	1.72087
					20	4.28301							1.27778e-05	1.223							0.000266665	13.2255							2.19907e-07	0.22665							51.1111	6.15957							0.87499	1.72202
					20	4.28489							1.27778e-05	1.22962							0.000266665	13.2409							2.19907e-07	0.22771							51.1111	6.16432							0.87499	1.7214
					20	4.28676							1.27778e-05	1.23673							0.000266665	13.2556							2.19907e-07	0.22877							51.1111	6.17016							0.87499	1.7229
					20	4.28866							1.27778e-05	1.24343							0.000266665	13.2697							2.19907e-07	0.22983							51.1111	6.17792							0.87499	1.72273
					20	4.2905							1.27778e-05	1.25019							0.000266665	13.2831							2.1412e-07	0.23087							51.1111	6.184							0.87499	1.72391
					20	4.29236							1.27778e-05	1.25681							0.000266665	13.2961							2.1412e-07	0.23192							51.1111	6.18709							0.87499	1.72328
					20	4.29421							1.27778e-05	1.26357							0.000266665	13.3085							2.1412e-07	0.23296							51.1111	6.19244							0.87499	1.72264
					20	4.29606							1.27778e-05	1.27037							0.000266665	13.3203							2.1412e-07	0.23399							51.1111	6.19831							0.87499	1.72588
					20	4.29791							1.27778e-05	1.2771							0.000266665	13.3317							2.1412e-07	0.23502							50.5555	6.20358							0.87499	1.7232
					20	4.29975							1.25e-05	1.28396							0.000266665	13.3426							2.1412e-07	0.23605							50.5555	6.2093							0.87499	1.72521
					20	4.3016							1.25e-05	1.29076							0.000266665	13.3531							2.1412e-07	0.23707							50.5555	6.21504							0.87499	1.72443
					20	4.30341							1.25e-05	1.29773							0.000266665	13.3632							2.1412e-07	0.23809							50.5555	6.22462							0.87499	1.72627
					23.9999	4.11451							1.61111e-05	0.66832							0.000299999	6.711							2.08333e-07	0.2391							51.6666	5.56475							0.94999	1.6762
					23.9999	4.11595							1.61111e-05	0.67468							0.000299999	6.711							2.08333e-07	0.24011							51.6666	5.57365							0.94999	1.68109
					23.9999	4.11731							1.61111e-05	0.68099							0.000299999	6.711							2.08333e-07	0.24111							51.6666	5.58104							0.94999	1.67775
					23.9999	4.11869							1.61111e-05	0.68683							0.000299999	6.71101							2.08333e-07	0.24211							51.6666	5.58801							0.94999	1.67974
					23.9999	4.12003							1.58333e-05	0.69261							0.000299999	6.71105							2.08333e-07	0.24311							51.6666	5.59441							0.94999	1.68261
					23.9999	4.12139							1.58333e-05	0.69906							0.000299999	6.71115							2.08333e-07	0.2441							51.6666	5.6032							0.94999	1.67859
					23.9999	4.12294							1.58333e-05	0.70469							0.000299999	6.71137							2.08333e-07	0.24509							51.6666	5.60942							0.93749	1.68428
					23.9999	4.12408							1.58333e-05	0.71099							0.000299999	6.71181							2.02546e-07	0.24607							51.6666	5.61655							0.93749	1.68453
					23.9999	4.12541							1.58333e-05	0.71695							0.000299999	6.71259							2.02546e-07	0.24705							51.6666	5.62451							0.93749	1.68022
					23.9999	4.12672							1.55555e-05	0.72282							0.000299999	6.71386							2.02546e-07	0.24803							51.6666	5.63132							0.93749	1.68216
					23.9999	4.12805							1.55555e-05	0.72899							0.000299999	6.71585							2.02546e-07	0.24901							51.6666	5.6369							0.93749	1.68113
					23.9999	4.12934							1.55555e-05	0.73461							0.000299999	6.71881							2.02546e-07	0.24998							51.6666	5.64426							0.93749	1.68344
					23.9999	4.13062							1.55555e-05	0.74039							0.000299999	6.72306							2.02546e-07	0.25094							51.6666	5.65282							0.93749	1.68697
					23.9999	4.13189							1.55555e-05	0.74629							0.000299999	6.72899							1.96759e-07	0.25191							51.6666	5.66003							0.93749	1.68943
					23.9999	4.13315							1.52778e-05	0.75204							0.000299999	6.73705							1.96759e-07	0.25287							51.6666	5.66707							0.93749	1.68501
					23.9999	4.13441							1.52778e-05	0.75797							0.000299999	6.74777							1.96759e-07	0.25382							51.6666	5.67409							0.93749	1.68529
					22	4.13565							1.52778e-05	0.76339							0.000299999	6.76173							1.96759e-07	0.25478							51.6666	5.68102							0.93749	1.68979
					22	4.13688							1.52778e-05	0.76916							0.000299999	6.77962							2.60417e-07	0.14792							51.6666	5.68794							0.93749	1.68501
					22	4.13809							1.52778e-05	0.7749							0.000299999	6.80218							2.60417e-07	0.15							51.6666	5.69526							0.93749	1.6899
					22	4.13927							1.52778e-05	0.78053							0.000299999	6.83024							2.60417e-07	0.15202							51.6666	5.70241							0.93749	1.69084
					22	4.14046							1.5e-05	0.78638							0.000299999	6.86468							2.60417e-07	0.15399							51.6666	5.70936							0.93749	1.68663
					22	4.14163							1.5e-05	0.79208							0.000299999	6.9064							2.5463e-07	0.1559							51.6666	5.71651							0.93749	1.69309
					22	4.14278							1.5e-05	0.79775							0.000291665	6.95634							2.5463e-07	0.15776							51.6666	5.72291							0.92499	1.69651
					22	4.14392							1.5e-05	0.80336							0.000291665	7.01542							2.5463e-07	0.15958							51.6666	5.73005							0.92499	1.69424
					22	4.14505							1.5e-05	0.80927							0.000291665	7.08448							2.5463e-07	0.16135							51.6666	5.73622							0.92499	1.68978
					22	4.14615							1.5e-05	0.81457							0.000291665	7.16425							2.5463e-07	0.16309							51.6666	5.74325							0.92499	1.68896
					22	4.14753							1.47222e-05	0.82027							0.000291665	7.25533							2.5463e-07	0.16479							51.6666	5.74959							0.92499	1.68913
					22	4.14992							1.47222e-05	0.82595							0.000291665	7.35806							2.5463e-07	0.16646							51.6666	5.75714							0.92499	1.69369
					22	4.15207							1.47222e-05	0.83163							0.000291665	7.4726							2.5463e-07	0.16809							51.6666	5.76449							0.92499	1.69408
					22	4.15436							1.47222e-05	0.83734							0.000291665	7.59879							2.48842e-07	0.1697							51.6666	5.7714							0.92499	1.69925
					22	4.15668							1.47222e-05	0.84303							0.000291665	7.73622							2.48842e-07	0.17127							51.6666	5.7787							0.92499	1.69149
					22	4.15901							1.47222e-05	0.84875							0.000291665	7.88419							2.48842e-07	0.17283							51.6666	5.78537							0.92499	1.69238
					22	4.16136							1.47222e-05	0.85446							0.000283332	8.04174							2.48842e-07	0.17435							51.6666	5.79191							0.92499	1.7008
					22	4.1637							1.44444e-05	0.8602							0.000283332	8.20771							2.48842e-07	0.17586							51.6666	5.79818							0.92499	1.69292
					22	4.16602							1.44444e-05	0.86587							0.000283332	8.38074							2.48842e-07	0.17734							51.6666	5.80513							0.92499	1.6933
					22	4.16836							1.44444e-05	0.8714							0.000283332	8.55936							2.48842e-07	0.1788							51.6666	5.81239							0.92499	1.69395
					22	4.1707							1.44444e-05	0.87711							0.000283332	8.74204							2.48842e-07	0.18024							51.6666	5.81893							0.92499	1.69712
					22	4.17301							1.44444e-05	0.88255							0.000283332	8.92723							2.48842e-07	0.18167							51.1111	5.82596							0.92499	1.70153
					22	4.17533							1.44444e-05	0.88808							0.000283332	9.11344							2.43055e-07	0.18307							51.1111	5.83263							0.92499	1.6954
					22	4.17764							1.44444e-05	0.89386							0.000283332	9.29924							2.43055e-07	0.18446							51.1111	5.83966							0.91249	1.70271
					22	4.17994							1.41667e-05	0.89963							0.000274999	9.48336							2.43055e-07	0.18584							51.1111	5.84597							0.91249	1.69849
					22	4.18222							1.41667e-05	0.90498							0.000274999	9.66464							2.43055e-07	0.1872							51.1111	5.85248							0.91249	1.69713
					22	4.18449							1.41667e-05	0.91082							0.000274999	9.84207							2.43055e-07	0.18855							51.1111	5.85941							0.91249	1.69688
					22	4.18676							1.41667e-05	0.91627							0.000274999	10.0148							2.43055e-07	0.18988							51.1111	5.86593							0.91249	1.70212
					22	4.18902							1.41667e-05	0.92198							0.000274999	10.1823							2.43055e-07	0.1912							51.1111	5.87229							0.91249	1.70289
					22	4.19126							1.41667e-05	0.92706							0.000274999	10.3438							2.43055e-07	0.1925							51.1111	5.87882							0.91249	1.70105
					22	4.19356							1.41667e-05	0.93335							0.000274999	10.4992							2.43055e-07	0.1938							51.1111	5.88603							0.91249	1.70155
					22	4.19579							1.41667e-05	0.93907							0.000274999	10.648							2.37268e-07	0.19508							51.1111	5.89206							0.91249	1.7052
					22	4.198							1.41667e-05	0.94444							0.000274999	10.7903							2.37268e-07	0.19636							51.1111	5.89909							0.91249	1.70208
					22	4.20033							1.38889e-05	0.95011							0.000274999	10.9258							2.37268e-07	0.19762							51.1111	5.90504							0.91249	1.70632
					22	4.20238							1.38889e-05	0.95633							0.000274999	11.0547							2.37268e-07	0.19887							51.1111	5.91143							0.91249	1.70044
					22	4.20456							1.38889e-05	0.96195							0.000274999	11.1771							2.37268e-07	0.20011							51.1111	5.91826							0.91249	1.7014
					22	4.20669							1.38889e-05	0.96775							0.000274999	11.2931							2.37268e-07	0.20134							51.1111	5.92466							0.91249	1.70516
					22	4.20884							1.38889e-05	0.97339							0.000274999	11.4029							2.37268e-07	0.20256							51.1111	5.9312							0.91249	1.7087
					22	4.21099							1.38889e-05	0.97917							0.000274999	11.5067							2.37268e-07	0.20378							51.1111	5.93753							0.91249	1.70266
					22	4.21312							1.38889e-05	0.98509							0.000274999	11.6048							2.31481e-07	0.20498							51.1111	5.94403							0.91249	1.70607
					22	4.21525							1.38889e-05	0.99072							0.000266665	11.6974							2.31481e-07	0.20617							51.1111	5.95099							0.89999	1.71095
[truncated: 8,629 more rows]

## Sheet: Figure 4
Figure 4a	Neg	Pos	Neg+pos			Figure 4b	Neg	Pos	Neg+pos			Figure 4c	Neg	Pos	Neg+pos			Figure 4d	Neg	Pos	Neg+pos			Figure 4e	Neg	Pos	Neg+pos			Figure 4f	Neg	Pos	Neg+pos
[truncated: 2 more rows]

[truncated: 4 more sheets: Figure 5, Figure S1, Figure S3, Figure S4]
